# Supplementary material for: Improved pharmacodynamics of epidermal growth factor via microneedles-based self-powered transcutaneous electrical stimulation
Source: Nat Commun. 2022 Nov 14;13:6908. doi: 10.1038/s41467-022-34716-5 (PMC9663450; doi:10.1038/s41467-022-34716-5)
Supplement: Supplementary file 5 — Source Data [file 41467_2022_34716_MOESM5_ESM.xlsx]

## Sheet: Fig. 1g
Travel (mm)	Force (N)	Travel (mm)	Force (N)	Travel (mm)	Force (N)	Travel (mm)	Force (N)	Travel (mm)	Force (N)
	PLA		PLA-Au		PLA-Au/cGel		PLA-Au/cGel-cHA		PLA-Au/Gel
0	0	0	0	0	0	0	0	0	0
0.02	0.00362	0.02	0.00467	0.02	0.00227	0.02	0.0023	0.02	0.0008
0.04	0.0101	0.04	0.0127	0.06	0.00701	0.06	0.00848	0.06	0.00704
0.08	0.02304	0.08	0.02837	0.08	0.00701	0.08	0.013	0.08	0.008
0.1	0.03567	0.1	0.02837	0.1	0.02154	0.1	0.02438	0.1	0.01575
0.12	0.04924	0.12	0.06653	0.12	0.03611	0.12	0.03045	0.12	0.02042
0.14	0.07337	0.16	0.09383	0.16	0.05549	0.16	0.039	0.16	0.03
0.18	0.1048	0.18	0.12426	0.18	0.09182	0.18	0.04153	0.18	0.03294
0.2	0.14015	0.2	0.15911	0.2	0.14886	0.2	0.05257	0.2	0.04643
0.22	0.19398	0.22	0.19408	0.24	0.19704	0.22	0.08097	0.22	0.05229
0.26	0.24542	0.26	0.23139	0.26	0.24856	0.26	0.143	0.26	0.1123
0.28	0.29955	0.28	0.27061	0.28	0.29743	0.28	0.22674	0.28	0.15441
0.3	0.3554	0.3	0.31211	0.3	0.34684	0.3	0.34876	0.3	0.23828

## Sheet: Fig. 1h
Groups	Young’s modulus (MPa)			Mean	SEM
PLA	344.556	346	345.225	345.26	0.72276
PLA-Au	446.256	448.336	444.178	446.257	2.07905
PLA-Au/Gel	78.5561	75.8852	76.5551	76.9988	1.38964
PLA-Au/cGel	216.887	217.845	218.879	217.87	0.99639
CMNP	219.445	217.446	215.745	217.545	1.85165

## Sheet: Fig. 1i
Groups	Pierece depth (mm)					Mean	Box lables			Whisker lables
Gel	0.552	0.538	0.521	0.542	0.531	0.5368	0.542	0.538	0.531	0.552	0.521
PLA-Au/Gel	0.705	0.715	0.708	0.722	0.729	0.7158	0.722	0.715	0.708	0.729	0.705
PLA-Au/cGel	0.745	0.745	0.75	0.752	0.749	0.7482	0.75	0.749	0.745	0.754	0.745
CMNP	0.721	0.719	0.733	0.725	0.736	0.7268	0.733	0.725	0.721	0.736	0.719

## Sheet: Fig. 2e
	Time (s)	Voltage (V)
	0	0
	0.0002	0
	0.0004	0
	0.0006	0.00125
	0.0008	0.0025
	0.001	0.00375
	0.0012	0.00625
	0.0014	0.00875
	0.0016	0.01125
	0.0018	0.015
	0.002	0.01875
	0.0022	0.0225
	0.0024	0.0275
	0.0026	0.03125
	0.0028	0.03625
	0.003	0.0425
	0.0032	0.0475
	0.0034	0.05375
	0.0036	0.05875
	0.0038	0.065
	0.004	0.0725
	0.0042	0.07875
	0.0044	0.085
	0.0046	0.09125
	0.0048	0.09875
	0.005	0.105
	0.0052	0.11125
	0.0054	0.11875
	0.0056	0.125
	0.0058	0.13125
	0.006	0.13875
	0.0062	0.145
	0.0064	0.15125
	0.0066	0.15625
	0.0068	0.1625
	0.007	0.16875
	0.0072	0.17375
	0.0074	0.17875
	0.0076	0.18375
	0.0078	0.1875
	0.008	0.19125
	0.0082	0.195
	0.0084	0.19875
	0.0086	0.20125
	0.0088	0.20375
	0.009	0.20625
	0.0092	0.2075
	0.0094	0.20875
	0.0096	0.21
	0.0098	0.21
	0.01	0.21
	0.0102	0.21
	0.0104	0.20875
	0.0106	0.2075
	0.0108	0.20625
	0.011	0.20375
	0.0112	0.20125
	0.0114	0.19875
	0.0116	0.195
	0.0118	0.19125
	0.012	0.1875
	0.0122	0.18375
	0.0124	0.17875
	0.0126	0.17375
	0.0128	0.16875
	0.013	0.1625
	0.0132	0.15625
	0.0134	0.15125
	0.0136	0.145
	0.0138	0.13875
	0.014	0.1325
	0.0142	0.125
	0.0144	0.11875
	0.0146	0.1125
	0.0148	0.105
	0.015	0.09875
	0.0152	0.09125
	0.0154	0.085
	0.0156	0.07875
	0.0158	0.07125
	0.016	0.065
	0.0162	0.05875
	0.0164	0.0525
	0.0166	0.0475
	0.0168	0.04125
	0.017	0.03625
	0.0172	0.03125
	0.0174	0.02625
	0.0176	0.02125
	0.0178	0.01625
	0.018	0.0125
	0.0182	0.00875
	0.0184	0.005
	0.0186	0.0025
	0.0188	0
	0.019	-0.0025
	0.0192	-0.005
	0.0194	-0.00625
	0.0196	-0.0075
	0.0198	-0.0075
	0.02	-0.00875
	0.0202	-0.00875
	0.0204	-0.0075
	0.0206	-0.0075
	0.0208	-0.00625
	0.021	-0.00375
	0.0212	-0.0025
	0.0214	0
	0.0216	0.0025
	0.0218	0.00625
	0.022	0.00875
	0.0222	0.0125
	0.0224	0.01625
	0.0226	0.02125
	0.0228	0.02625
	0.023	0.03
	0.0232	0.03625
	0.0234	0.04125
	0.0236	0.04625
	0.0238	0.0525
	0.024	0.05875
	0.0242	0.06375
	0.0244	0.07
	0.0246	0.07625
	0.0248	0.0825
	0.025	0.08875
	0.0252	0.095
	0.0254	0.1025
	0.0256	0.10875
	0.0258	0.115
	0.026	0.12
	0.0262	0.12625
	0.0264	0.1325
	0.0266	0.13875
	0.0268	0.14375
	0.027	0.14875
	0.0272	0.15375
	0.0274	0.15875
	0.0276	0.16375
	0.0278	0.16875
	0.028	0.1725
	0.0282	0.17625
	0.0284	0.17875
	0.0286	0.1825
	0.0288	0.185
	0.029	0.1875
	0.0292	0.18875
	0.0294	0.19
	0.0296	0.19125
	0.0298	0.1925
	0.03	0.1925
	0.0302	0.1925
	0.0304	0.19125
	0.0306	0.19125
	0.0308	0.18875
	0.031	0.1875
	0.0312	0.185
	0.0314	0.1825
	0.0316	0.18
	0.0318	0.17625
	0.032	0.1725
	0.0322	0.16875
	0.0324	0.16375
	0.0326	0.15875
	0.0328	0.15375
	0.033	0.14875
	0.0332	0.14375
	0.0334	0.1375
	0.0336	0.13125
	0.0338	0.125
	0.034	0.11875
	0.0342	0.1125
	0.0344	0.105
	0.0346	0.09875
	0.0348	0.09125
	0.035	0.085
	0.0352	0.0775
	0.0354	0.07125
	0.0356	0.06375
	0.0358	0.0575
	0.036	0.05125
	0.0362	0.04375
	0.0364	0.0375
	0.0366	0.03125
	0.0368	0.02625
	0.037	0.02
	0.0372	0.015
	0.0374	0.00875
	0.0376	0.00375
	0.0378	0
	0.038	-0.005
	0.0382	-0.00875
	0.0384	-0.01125
	0.0386	-0.015
	0.0388	-0.0175
	0.039	-0.02
	0.0392	-0.02125
	0.0394	-0.0225
	0.0396	-0.02375
	0.0398	-0.02375
	0.04	-0.02375
	0.0402	-0.02375
	0.0404	-0.0225
	0.0406	-0.02125
	0.0408	-0.01875
	0.041	-0.01625
	0.0412	-0.01375
	0.0414	-0.01
	0.0416	-0.00625
	0.0418	-0.0025
	0.042	0.0025
	0.0422	0.00625
	0.0424	0.0125
	0.0426	0.0175
	0.0428	0.02375
	0.043	0.03
	0.0432	0.03625
	0.0434	0.04375
	0.0436	0.05125
	0.0438	0.05875
	0.044	0.06625
	0.0442	0.07375
	0.0444	0.08125
	0.0446	0.08875
	0.0448	0.0975
	0.045	0.105
	0.0452	0.11375
	0.0454	0.12125
	0.0456	0.12875
	0.0458	0.1375
	0.046	0.145
	0.0462	0.1525
	0.0464	0.16
	0.0466	0.1675
	0.0468	0.175
	0.047	0.18125
	0.0472	0.18875
	0.0474	0.195
	0.0476	0.20125
	0.0478	0.20625
	0.048	0.2125
	0.0482	0.2175
	0.0484	0.2225
	0.0486	0.22625
	0.0488	0.23
	0.049	0.23375
	0.0492	0.2375
	0.0494	0.24
	0.0496	0.2425
	0.0498	0.24375
	0.05	0.245
	0.0502	0.24625
	0.0504	0.2475
	0.0506	0.2475
	0.0508	0.24625
	0.051	0.24625
	0.0512	0.245
	0.0514	0.24375
	0.0516	0.24125
	0.0518	0.23875
	0.052	0.23625
	0.0522	0.23375
	0.0524	0.23
	0.0526	0.22625
	0.0528	0.2225
	0.053	0.21875
	0.0532	0.21375
	0.0534	0.20875
	0.0536	0.205
	0.0538	0.2
	0.054	0.195
	0.0542	0.18875
	0.0544	0.18375
	0.0546	0.17875
	0.0548	0.17375
	0.055	0.1675
	0.0552	0.1625
	0.0554	0.1575
	0.0556	0.1525
	0.0558	0.1475
	0.056	0.1425
	0.0562	0.1375
	0.0564	0.13375
	0.0566	0.13
	0.0568	0.12625
	0.057	0.1225
	0.0572	0.11875
	0.0574	0.11625
	0.0576	0.11375
	0.0578	0.1125
	0.058	0.11
	0.0582	0.11
	0.0584	0.10875
	0.0586	0.10875
	0.0588	0.10875
	0.059	0.11
	0.0592	0.11125
	0.0594	0.11375
	0.0596	0.11625
	0.0598	0.11875
	0.06	0.1225
	0.0602	0.12625
	0.0604	0.13125
	0.0606	0.13625
	0.0608	0.14125
	0.061	0.1475
	0.0612	0.155
	0.0614	0.16125
	0.0616	0.16875
	0.0618	0.1775
	0.062	0.185
	0.0622	0.19375
	0.0624	0.20375
	0.0626	0.2125
	0.0628	0.2225
	0.063	0.2325
	0.0632	0.2425
	0.0634	0.2525
	0.0636	0.26375
	0.0638	0.27375
	0.064	0.285
	0.0642	0.29625
	0.0644	0.30625
	0.0646	0.3175
	0.0648	0.32875
	0.065	0.34
	0.0652	0.35
	0.0654	0.36125
	0.0656	0.37125
	0.0658	0.3825
	0.066	0.3925
	0.0662	0.4025
	0.0664	0.4125
	0.0666	0.42125
	0.0668	0.43125
	0.067	0.44
	0.0672	0.4475
	0.0674	0.45625
	0.0676	0.46375
	0.0678	0.47125
	0.068	0.47875
	0.0682	0.485
	0.0684	0.49125
	0.0686	0.49625
	0.0688	0.50125
	0.069	0.50625
	0.0692	0.51
	0.0694	0.51375
	0.0696	0.5175
	0.0698	0.52
	0.07	0.5225
	0.0702	0.525
	0.0704	0.52625
	0.0706	0.5275
	0.0708	0.5275
	0.071	0.5275
	0.0712	0.5275
	0.0714	0.52625
	0.0716	0.525
	0.0718	0.52375
	0.072	0.52125
	0.0722	0.51875
	0.0724	0.51625
	0.0726	0.5125
	0.0728	0.51
	0.073	0.50625
	0.0732	0.50125
	0.0734	0.4975
	0.0736	0.49375
	0.0738	0.48875
	0.074	0.48375
	0.0742	0.47875
	0.0744	0.47375
	0.0746	0.46875
	0.0748	0.46375
	0.075	0.45875
	0.0752	0.4525
	0.0754	0.4475
	0.0756	0.4425
	0.0758	0.4375
	0.076	0.4325
	0.0762	0.4275
	0.0764	0.42375
	0.0766	0.41875
	0.0768	0.415
	0.077	0.41125
	0.0772	0.4075
	0.0774	0.40375
	0.0776	0.4
	0.0778	0.3975
	0.078	0.395
	0.0782	0.3925
	0.0784	0.39125
	0.0786	0.39
	0.0788	0.38875
	0.079	0.3875
	0.0792	0.3875
	0.0794	0.3875
	0.0796	0.38875
	0.0798	0.39
	0.08	0.39125
	0.0802	0.3925
	0.0804	0.395
	0.0806	0.3975
	0.0808	0.40125
	0.081	0.40375
	0.0812	0.4075
	0.0814	0.4125
	0.0816	0.41625
	0.0818	0.42125
	0.082	0.42625
	0.0822	0.43125
	0.0824	0.4375
	0.0826	0.44375
	0.0828	0.44875
	0.083	0.455
	0.0832	0.4625
	0.0834	0.46875
	0.0836	0.47625
	0.0838	0.4825
	0.084	0.49
	0.0842	0.4975
	0.0844	0.50375
	0.0846	0.51125
	0.0848	0.51875
	0.085	0.525
	0.0852	0.5325
	0.0854	0.54
	0.0856	0.54625
	0.0858	0.55375
	0.086	0.56
	0.0862	0.56625
	0.0864	0.5725
	0.0866	0.57875
	0.0868	0.585
	0.087	0.59125
	0.0872	0.59625
	0.0874	0.60125
	0.0876	0.60625
	0.0878	0.61125
	0.088	0.615
	0.0882	0.61875
	0.0884	0.6225
	0.0886	0.625
	0.0888	0.6275
	0.089	0.63
	0.0892	0.6325
	0.0894	0.63375
	0.0896	0.635
	0.0898	0.63625
	0.09	0.63625
	0.0902	0.63625
	0.0904	0.63625
	0.0906	0.635
	0.0908	0.635
	0.091	0.6325
	0.0912	0.63125
	0.0914	0.62875
	0.0916	0.62625
	0.0918	0.62375
	0.092	0.62
	0.0922	0.61625
	0.0924	0.6125
	0.0926	0.60875
	0.0928	0.60375
	0.093	0.59875
	0.0932	0.59375
	0.0934	0.58875
	0.0936	0.58375
	0.0938	0.57875
	0.094	0.5725
	0.0942	0.5675
	0.0944	0.56125
	0.0946	0.555
	0.0948	0.55
	0.095	0.54375
	0.0952	0.5375
	0.0954	0.53125
	0.0956	0.52625
	0.0958	0.52
	0.096	0.515
	0.0962	0.51
	0.0964	0.50375
	0.0966	0.49875
	0.0968	0.495
	0.097	0.49
	0.0972	0.485
	0.0974	0.48125
	0.0976	0.4775
	0.0978	0.475
	0.098	0.47125
	0.0982	0.46875
	0.0984	0.46625
	0.0986	0.465
	0.0988	0.46375
	0.099	0.4625
	0.0992	0.4625
	0.0994	0.46125
	0.0996	0.4625
	0.0998	0.4625
	0.1	0.46375
	0.1002	0.465
	0.1004	0.4675
	0.1006	0.47
	0.1008	0.4725
	0.101	0.47625
	0.1012	0.48
	0.1014	0.48375
	0.1016	0.48875
	0.1018	0.49375
	0.102	0.49875
	0.1022	0.505
	0.1024	0.51
	0.1026	0.51625
	0.1028	0.52375
	0.103	0.53
	0.1032	0.5375
	0.1034	0.545
	0.1036	0.5525
	0.1038	0.56
	0.104	0.5675
	0.1042	0.57625
	0.1044	0.58375
	0.1046	0.5925
	0.1048	0.6
	0.105	0.60875
	0.1052	0.6175
	0.1054	0.625
	0.1056	0.63375
	0.1058	0.64125
	0.106	0.65
	0.1062	0.6575
	0.1064	0.665
	0.1066	0.67375
	0.1068	0.68
	0.107	0.6875
	0.1072	0.695
	0.1074	0.70125
	0.1076	0.7075
	0.1078	0.71375
	0.108	0.72
	0.1082	0.725
	0.1084	0.73
	0.1086	0.735
	0.1088	0.74
	0.109	0.74375
	0.1092	0.7475
	0.1094	0.75125
	0.1096	0.75375
	0.1098	0.75625
	0.11	0.75875
	0.1102	0.76
	0.1104	0.76125
	0.1106	0.7625
	0.1108	0.76375
	0.111	0.76375
	0.1112	0.76375
	0.1114	0.7625
	0.1116	0.76125
	0.1118	0.76125
	0.112	0.75875
	0.1122	0.7575
	0.1124	0.755
	0.1126	0.7525
	0.1128	0.75
	0.113	0.7475
	0.1132	0.74375
	0.1134	0.74
	0.1136	0.73625
	0.1138	0.73375
	0.114	0.72875
	0.1142	0.725
	0.1144	0.72125
	0.1146	0.7175
	0.1148	0.7125
	0.115	0.70875
	0.1152	0.70375
	0.1154	0.7
	0.1156	0.695
	0.1158	0.69125
	0.116	0.6875
	0.1162	0.68375
	0.1164	0.68
	0.1166	0.67625
	0.1168	0.6725
	0.117	0.66875
	0.1172	0.66625
	0.1174	0.66375
	0.1176	0.66125
	0.1178	0.65875
	0.118	0.65625
	0.1182	0.655
	0.1184	0.65375
	0.1186	0.6525
	0.1188	0.6525
	0.119	0.6525
	0.1192	0.6525
	0.1194	0.6525
	0.1196	0.65375
	0.1198	0.655
	0.12	0.65625
	0.1202	0.65875
	0.1204	0.66125
	0.1206	0.665
	0.1208	0.6675
	0.121	0.67125
	0.1212	0.67625
	0.1214	0.68
	0.1216	0.685
	0.1218	0.69
	0.122	0.69625
	0.1222	0.7025
	0.1224	0.70875
	0.1226	0.715
	0.1228	0.7225
	0.123	0.72875
	0.1232	0.73625
	0.1234	0.745
	0.1236	0.7525
	0.1238	0.76
	0.124	0.76875
	0.1242	0.7775
	0.1244	0.78625
	0.1246	0.795
	0.1248	0.80375
	0.125	0.8125
	0.1252	0.82125
	0.1254	0.83
	0.1256	0.83875
	0.1258	0.8475
	0.126	0.85625
	0.1262	0.865
	0.1264	0.87375
	0.1266	0.8825
	0.1268	0.89
	0.127	0.89875
	0.1272	0.90625
	0.1274	0.91375
	0.1276	0.92125
	0.1278	0.9275
	0.128	0.935
	0.1282	0.94125
	0.1284	0.94625
	0.1286	0.9525
	0.1288	0.9575
	0.129	0.9625
	0.1292	0.9675
	0.1294	0.97125
	0.1296	0.975
	0.1298	0.9775
	0.13	0.98125
	0.1302	0.9825
	0.1304	0.985
	0.1306	0.98625
	0.1308	0.9875
	0.131	0.98875
	0.1312	0.98875
	0.1314	0.98875
	0.1316	0.98875
	0.1318	0.9875
	0.132	0.98625
	0.1322	0.985
	0.1324	0.9825
	0.1326	0.98
	0.1328	0.9775
	0.133	0.975
	0.1332	0.9725
	0.1334	0.96875
	0.1336	0.965
	0.1338	0.96125
	0.134	0.9575
	0.1342	0.95375
	0.1344	0.95
	0.1346	0.945
	0.1348	0.94125
	0.135	0.93625
	0.1352	0.9325
	0.1354	0.9275
	0.1356	0.92375
	0.1358	0.91875
	0.136	0.915
	0.1362	0.91
	0.1364	0.90625
	0.1366	0.9025
	0.1368	0.8975
	0.137	0.89375
	0.1372	0.89
	0.1374	0.8875
	0.1376	0.88375
	0.1378	0.88
	0.138	0.8775
	0.1382	0.875
	0.1384	0.8725
	0.1386	0.87
	0.1388	0.8675
	0.139	0.86625
	0.1392	0.865
	0.1394	0.86375
	0.1396	0.8625
	0.1398	0.86125
	0.14	0.86125
	0.1402	0.86125
	0.1404	0.86125
	0.1406	0.8625
	0.1408	0.8625
	0.141	0.86375
	0.1412	0.865
	0.1414	0.86625
	0.1416	0.86875
	0.1418	0.87
	0.142	0.8725
	0.1422	0.875
	0.1424	0.8775
	0.1426	0.88
	0.1428	0.88375
	0.143	0.88625
	0.1432	0.89
	0.1434	0.89375
	0.1436	0.8975
	0.1438	0.90125
	0.144	0.905
	0.1442	0.90875
	0.1444	0.91375
	0.1446	0.9175
	0.1448	0.92125
	0.145	0.925
	0.1452	0.93
	0.1454	0.93375
	0.1456	0.9375
	0.1458	0.94125
	0.146	0.945
	0.1462	0.94875
	0.1464	0.95125
	0.1466	0.955
	0.1468	0.9575
	0.147	0.96
	0.1472	0.9625
	0.1474	0.965
	0.1476	0.9675
	0.1478	0.96875
	0.148	0.97
	0.1482	0.97125
	0.1484	0.97125
	0.1486	0.97125
	0.1488	0.97125
	0.149	0.97125
	0.1492	0.97
	0.1494	0.96875
	0.1496	0.96625
	0.1498	0.96375
	0.15	0.96125
	0.1502	0.95875
	0.1504	0.955
	0.1506	0.95125
	0.1508	0.9475
	0.151	0.9425
	0.1512	0.9375
	0.1514	0.93125
	0.1516	0.92625
	0.1518	0.92
	0.152	0.9125
	0.1522	0.90625
	0.1524	0.89875
	0.1526	0.89125
	0.1528	0.8825
	0.153	0.875
	0.1532	0.86625
	0.1534	0.8575
	0.1536	0.84875
	0.1538	0.84
	0.154	0.83
	0.1542	0.82125
	0.1544	0.81125
	0.1546	0.80125
	0.1548	0.79125
	0.155	0.78125
	0.1552	0.7725
	0.1554	0.7625
	0.1556	0.7525
	0.1558	0.7425
	0.156	0.7325
	0.1562	0.72375
	0.1564	0.71375
	0.1566	0.70375
	0.1568	0.695
	0.157	0.68625
	0.1572	0.6775
	0.1574	0.66875
	0.1576	0.66
	0.1578	0.6525
	0.158	0.64375
	0.1582	0.6375
	0.1584	0.63
	0.1586	0.6225
	0.1588	0.61625
	0.159	0.61
	0.1592	0.60375
	0.1594	0.59875
	0.1596	0.59375
	0.1598	0.58875
	0.16	0.58375
	0.1602	0.58
	0.1604	0.57625
	0.1606	0.5725
	0.1608	0.57
	0.161	0.5675
	0.1612	0.565
	0.1614	0.5625
	0.1616	0.56125
	0.1618	0.56
	0.162	0.55875
	0.1622	0.5575
	0.1624	0.5575
	0.1626	0.55625
	0.1628	0.55625
	0.163	0.55625
	0.1632	0.5575
	0.1634	0.5575
	0.1636	0.55875
	0.1638	0.55875
	0.164	0.56
	0.1642	0.56
	0.1644	0.56125
	0.1646	0.5625
	0.1648	0.56375
	0.165	0.56375
	0.1652	0.565
	0.1654	0.56625
	0.1656	0.56625
	0.1658	0.5675
	0.166	0.5675
	0.1662	0.56875
	0.1664	0.56875
	0.1666	0.56875
	0.1668	0.56875
	0.167	0.5675
	0.1672	0.5675
	0.1674	0.56625
	0.1676	0.565
	0.1678	0.56375
	0.168	0.5625
	0.1682	0.56
	0.1684	0.55875
	0.1686	0.55625
	0.1688	0.5525
	0.169	0.55
	0.1692	0.54625
	0.1694	0.5425
	0.1696	0.53875
	0.1698	0.53375
	0.17	0.53
	0.1702	0.525
	0.1704	0.51875
	0.1706	0.51375
	0.1708	0.5075
	0.171	0.5025
	0.1712	0.49625
	0.1714	0.48875
	0.1716	0.4825
	0.1718	0.475
	0.172	0.46875
	0.1722	0.46125
	0.1724	0.45375
	0.1726	0.445
	0.1728	0.4375
	0.173	0.43
	0.1732	0.42125
	0.1734	0.41375
	0.1736	0.405
	0.1738	0.39625
	0.174	0.3875
	0.1742	0.38
	0.1744	0.37125
	0.1746	0.3625
	0.1748	0.35375
	0.175	0.34625
	0.1752	0.3375
	0.1754	0.32875
	0.1756	0.32125
	0.1758	0.3125
	0.176	0.305
	0.1762	0.2975
	0.1764	0.29
	0.1766	0.2825
	0.1768	0.275
	0.177	0.2675
	0.1772	0.26
	0.1774	0.25375
	0.1776	0.2475
	0.1778	0.24125
	0.178	0.235
	0.1782	0.23
	0.1784	0.22375
	0.1786	0.21875
	0.1788	0.21375
	0.179	0.21
	0.1792	0.20625
	0.1794	0.20125
	0.1796	0.1975
	0.1798	0.195
	0.18	0.19125
	0.1802	0.18875
	0.1804	0.18625
	0.1806	0.185
	0.1808	0.1825
	0.181	0.18125
	0.1812	0.18
	0.1814	0.18
	0.1816	0.17875
	0.1818	0.17875
	0.182	0.17875
	0.1822	0.17875
	0.1824	0.17875
	0.1826	0.18
	0.1828	0.18125
	0.183	0.1825
	0.1832	0.18375
	0.1834	0.185
	0.1836	0.18625
	0.1838	0.18875
	0.184	0.19125
	0.1842	0.1925
	0.1844	0.195
	0.1846	0.1975
	0.1848	0.2
	0.185	0.2025
	0.1852	0.205
	0.1854	0.2075
	0.1856	0.21125
	0.1858	0.21375
	0.186	0.21625
	0.1862	0.21875
	0.1864	0.22125
	0.1866	0.22375
	0.1868	0.22625
	0.187	0.22875
	0.1872	0.23125
	0.1874	0.23375
	0.1876	0.235
	0.1878	0.2375
	0.188	0.23875
	0.1882	0.24125
	0.1884	0.2425
	0.1886	0.24375
	0.1888	0.245
	0.189	0.24625
	0.1892	0.2475
	0.1894	0.2475
	0.1896	0.24875
	0.1898	0.24875
	0.19	0.24875
	0.1902	0.24875
	0.1904	0.24875
	0.1906	0.24875
	0.1908	0.2475
	0.191	0.2475
	0.1912	0.24625
	0.1914	0.245
	0.1916	0.24375
	0.1918	0.2425
	0.192	0.24125
	0.1922	0.24
	0.1924	0.2375
	0.1926	0.23625
	0.1928	0.235
	0.193	0.2325
	0.1932	0.23125
	0.1934	0.22875
	0.1936	0.2275
	0.1938	0.225
	0.194	0.22375
	0.1942	0.2225
	0.1944	0.22
	0.1946	0.21875
	0.1948	0.2175
	0.195	0.21625
	0.1952	0.215
	0.1954	0.215
	0.1956	0.21375
	0.1958	0.21375
	0.196	0.21375
	0.1962	0.215
	0.1964	0.215
	0.1966	0.21625
	0.1968	0.2175
	0.197	0.22
	0.1972	0.2225
	0.1974	0.22625
	0.1976	0.22875
	0.1978	0.23375
	0.198	0.2375
	0.1982	0.24375
	0.1984	0.25
	0.1986	0.25625
	0.1988	0.26375
	0.199	0.27125
	0.1992	0.28
	0.1994	0.29
	0.1996	0.3
	0.1998	0.31125
	0.2	0.3225
	0.2002	0.335
	0.2004	0.34875
	0.2006	0.36375
	0.2008	0.37875
	0.201	0.395
	0.2012	0.4125
	0.2014	0.43
	0.2016	0.44875
	0.2018	0.46875
	0.202	0.49
	0.2022	0.51125
	0.2024	0.53375
	0.2026	0.5575
	0.2028	0.5825
	0.203	0.6075
	0.2032	0.63375
	0.2034	0.66125
	0.2036	0.68875
	0.2038	0.7175
	0.204	0.7475
	0.2042	0.77875
	0.2044	0.81
	0.2046	0.8425
	0.2048	0.87625
	0.205	0.91
	0.2052	0.945
	0.2054	0.98
	0.2056	1.01625
	0.2058	1.05375
	0.206	1.09125
	0.2062	1.13
	0.2064	1.16875
	0.2066	1.20875
	0.2068	1.24875
	0.207	1.29
	0.2072	1.33125
	0.2074	1.37375
	0.2076	1.41625
	0.2078	1.45875
	0.208	1.5025
	0.2082	1.54625
	0.2084	1.59125
	0.2086	1.63625
	0.2088	1.68125
	0.209	1.7275
	0.2092	1.775
	0.2094	1.82125
	0.2096	1.86875
	0.2098	1.9175
	0.21	1.96625
	0.2102	2.01625
	0.2104	2.06625
	0.2106	2.1175
	0.2108	2.16875
	0.211	2.22125
	0.2112	2.275
	0.2114	2.33
	0.2116	2.385
	0.2118	2.44125
	0.212	2.49875
	0.2122	2.5575
	0.2124	2.6175
	0.2126	2.67875
	0.2128	2.7425
	0.213	2.80625
	0.2132	2.8725
	0.2134	2.94
	0.2136	3.01
	0.2138	3.08125
	0.214	3.155
	0.2142	3.23
	0.2144	3.30875
	0.2146	3.3875
	0.2148	3.47
	0.215	3.555
	0.2152	3.6425
	0.2154	3.7325
	0.2156	3.825
	0.2158	3.92
	0.216	4.0175
	0.2162	4.11875
	0.2164	4.22125
	0.2166	4.32875
	0.2168	4.4375
	0.217	4.55
	0.2172	4.665
	0.2174	4.78375
	0.2176	4.905
	0.2178	5.03
	0.218	5.15625
	0.2182	5.2875
	0.2184	5.42
	0.2186	5.55625
	0.2188	5.695
	0.219	5.8375
	0.2192	5.9825
	0.2194	6.13
	0.2196	6.28
	0.2198	6.4325
	0.22	6.58625
	0.2202	6.74375
	0.2204	6.90375
	0.2206	7.065
	0.2208	7.22875
	0.221	7.395
	0.2212	7.5625
	0.2214	7.73125
	0.2216	7.90125
	0.2218	8.07375
	0.222	8.24625
	0.2222	8.42125
	0.2224	8.59625
	0.2226	8.7725
	0.2228	8.95
	0.223	9.1275
	0.2232	9.305
	0.2234	9.48375
	0.2236	9.6625
	0.2238	9.84125
	0.224	10.02
	0.2242	10.1975
	0.2244	10.3763
	0.2246	10.5538
	0.2248	10.7312
	0.225	10.9075
	0.2252	11.0825
	0.2254	11.2575
	0.2256	11.4325
	0.2258	11.605
	0.226	11.7775
	0.2262	11.9475
	0.2264	12.1175
	0.2266	12.2863
	0.2268	12.4525
	0.227	12.6188
	0.2272	12.7837
	0.2274	12.9462
	0.2276	13.1088
	0.2278	13.2688
	0.228	13.4275
	0.2282	13.585
	0.2284	13.7413
	0.2286	13.895
	0.2288	14.0488
	0.229	14.2
	0.2292	14.3513
	0.2294	14.5
	0.2296	14.6475
	0.2298	14.795
	0.23	14.94
	0.2302	15.0838
	0.2304	15.2275
	0.2306	15.37
	0.2308	15.51
	0.231	15.65
	0.2312	15.79
	0.2314	15.9275
	0.2316	16.065
	0.2318	16.2013
	0.232	16.3375
	0.2322	16.4725
	0.2324	16.6062
	0.2326	16.74
	0.2328	16.8725
	0.233	17.005
	0.2332	17.1375
	0.2334	17.2688
	0.2336	17.4
	0.2338	17.5312
	0.234	17.6612
	0.2342	17.7913
	0.2344	17.9213
	0.2346	18.0513
	0.2348	18.18
	0.235	18.3088
	0.2352	18.4375
	0.2354	18.5663
	0.2356	18.695
	0.2358	18.8225
	0.236	18.9513
	0.2362	19.0788
	0.2364	19.2063
	0.2366	19.3338
	0.2368	19.4613
	0.237	19.5875
	0.2372	19.7138
	0.2374	19.8412
	0.2376	19.9663
	0.2378	20.0925
	0.238	20.2188
	0.2382	20.3438
	0.2384	20.4688
	0.2386	20.5925
	0.2388	20.7175
	0.239	20.84
	0.2392	20.9638
	0.2394	21.0863
	0.2396	21.2075
	0.2398	21.3275
	0.24	21.4475
	0.2402	21.5663
	0.2404	21.685
	0.2406	21.8013
	0.2408	21.9163
	0.241	22.03
	0.2412	22.1425
	0.2414	22.2538
	0.2416	22.3625
	0.2418	22.47
	0.242	22.575
	0.2422	22.6775
	0.2424	22.7775
	0.2426	22.875
	0.2428	22.9713
	0.243	23.0625
	0.2432	23.1525
	0.2434	23.2387
	0.2436	23.3213
	0.2438	23.4
	0.244	23.475
	0.2442	23.5463
	0.2444	23.6138
	0.2446	23.6763
	0.2448	23.735
	0.245	23.7888
	0.2452	23.8375
	0.2454	23.8813
	0.2456	23.92
	0.2458	23.9538
	0.246	23.9813
	0.2462	24.0037
	0.2464	24.0213
	0.2466	24.0325
	0.2468	24.0388
	0.247	24.0375
	0.2472	24.0313
	0.2474	24.02
	0.2476	24.0013
	0.2478	23.9763
	0.248	23.945
	0.2482	23.9088
	0.2484	23.865
	0.2486	23.8163
	0.2488	23.76
	0.249	23.6988
	0.2492	23.63
	0.2494	23.5563
	0.2496	23.4763
	0.2498	23.39
	0.25	23.2975
	0.2502	23.1987
	0.2504	23.095
	0.2506	22.9862
	0.2508	22.8713
	0.251	22.75
	0.2512	22.625
	0.2514	22.4937
	0.2516	22.3575
	0.2518	22.2175
	0.252	22.0713
	0.2522	21.9213
	0.2524	21.7663
	0.2526	21.6075
	0.2528	21.4437
	0.253	21.2763
	0.2532	21.105
	0.2534	20.9288
	0.2536	20.75
	0.2538	20.5675
	0.254	20.3825
	0.2542	20.1937
	0.2544	20.0013
	0.2546	19.8075
	0.2548	19.61
	0.255	19.4113
	0.2552	19.2088
	0.2554	19.005
	0.2556	18.8
	0.2558	18.5925
	0.256	18.3838
	0.2562	18.1725
	0.2564	17.9613
	0.2566	17.7488
	0.2568	17.535
	0.257	17.32
	0.2572	17.105
	0.2574	16.89
	0.2576	16.6737
	0.2578	16.4575
	0.258	16.2413
	0.2582	16.025
	0.2584	15.8087
	0.2586	15.5938
	0.2588	15.3788
	0.259	15.1638
	0.2592	14.95
	0.2594	14.7375
	0.2596	14.525
	0.2598	14.3138
	0.26	14.1037
	0.2602	13.8938
	0.2604	13.6862
	0.2606	13.4787
	0.2608	13.2725
	0.261	13.0675
	0.2612	12.8637
	0.2614	12.66
	0.2616	12.4588
	0.2618	12.2575
	0.262	12.0575
	0.2622	11.8588
	0.2624	11.6613
	0.2626	11.4637
	0.2628	11.2675
	0.263	11.0725
	0.2632	10.8775
	0.2634	10.6837
	0.2636	10.49
	0.2638	10.2975
	0.264	10.105
	0.2642	9.9125
	0.2644	9.72125
	0.2646	9.52875
	0.2648	9.3375
	0.265	9.14625
	0.2652	8.955
	0.2654	8.76375
	0.2656	8.5725
	0.2658	8.3825
	0.266	8.19125
	0.2662	8
	0.2664	7.81
	0.2666	7.61875
	0.2668	7.42875
	0.267	7.23875
	0.2672	7.04875
	0.2674	6.86
	0.2676	6.67125
	0.2678	6.48375
	0.268	6.29625
	0.2682	6.11
	0.2684	5.92375
	0.2686	5.73875
	0.2688	5.55625
	0.269	5.37375
	0.2692	5.19375
	0.2694	5.015
	0.2696	4.8375
	0.2698	4.6625
	0.27	4.49
	0.2702	4.31875
	0.2704	4.15125
	0.2706	3.985
	0.2708	3.8225
	0.271	3.6625
	0.2712	3.50625
	0.2714	3.3525
	0.2716	3.2025
	0.2718	3.055
	0.272	2.9125
	0.2722	2.7725
	0.2724	2.63625
	0.2726	2.505
	0.2728	2.37625
	0.273	2.2525
	0.2732	2.13125
	0.2734	2.015
	0.2736	1.9025
	0.2738	1.79375
	0.274	1.69
	0.2742	1.59
	0.2744	1.4925
	0.2746	1.4
	0.2748	1.3125
	0.275	1.2275
	0.2752	1.14625
	0.2754	1.07
	0.2756	0.99625
	0.2758	0.92625
	0.276	0.86
	0.2762	0.7975
	0.2764	0.7375
	0.2766	0.68125
	0.2768	0.6275
	0.277	0.5775
	0.2772	0.53
	0.2774	0.485
	0.2776	0.44375
	0.2778	0.40375
	0.278	0.3675
	0.2782	0.3325
	0.2784	0.3
	0.2786	0.26875
	0.2788	0.24125
	0.279	0.21375
	0.2792	0.19
	0.2794	0.16625
	0.2796	0.145
	0.2798	0.125
	0.28	0.10625
	0.2802	0.09
	0.2804	0.07375
	0.2806	0.06
	0.2808	0.04625
	0.281	0.03375
	0.2812	0.0225
	0.2814	0.0125
	0.2816	0.0025
	0.2818	-0.005
	0.282	-0.01375
	0.2822	-0.02
	0.2824	-0.0275
	0.2826	-0.0325
	0.2828	-0.0375
	0.283	-0.0425
	0.2832	-0.04625
	0.2834	-0.05
	0.2836	-0.0525
	0.2838	-0.05625
	0.284	-0.0575
	0.2842	-0.06
	0.2844	-0.06125
	0.2846	-0.0625
	0.2848	-0.06375
	0.285	-0.06375
	0.2852	-0.065
	0.2854	-0.065
	0.2856	-0.065
	0.2858	-0.065
	0.286	-0.065
	0.2862	-0.065
	0.2864	-0.06375
	0.2866	-0.06375
	0.2868	-0.06375
	0.287	-0.06375
	0.2872	-0.06375
	0.2874	-0.06375
	0.2876	-0.06375
	0.2878	-0.06375
	0.288	-0.06375
	0.2882	-0.06375
	0.2884	-0.065
	0.2886	-0.065
	0.2888	-0.06625
	0.289	-0.0675
	0.2892	-0.06875
	0.2894	-0.07125
	0.2896	-0.0725
	0.2898	-0.075
	0.29	-0.07875
	0.2902	-0.08125
	0.2904	-0.085
	0.2906	-0.08875
	0.2908	-0.0925
	0.291	-0.09625
	0.2912	-0.10125
	0.2914	-0.10625
	0.2916	-0.11125
	0.2918	-0.1175
	0.292	-0.12375
	0.2922	-0.13
	0.2924	-0.1375
	0.2926	-0.14375
	0.2928	-0.15125
	0.293	-0.15875
	0.2932	-0.16625
	0.2934	-0.175
	0.2936	-0.18375
	0.2938	-0.19125
	0.294	-0.2
	0.2942	-0.20875
	0.2944	-0.21875
	0.2946	-0.2275
	0.2948	-0.23625
	0.295	-0.24625
	0.2952	-0.255
	0.2954	-0.265
	0.2956	-0.27375
	0.2958	-0.28375
	0.296	-0.2925
	0.2962	-0.30125
	0.2964	-0.31
	0.2966	-0.31875
	0.2968	-0.3275
	0.297	-0.335
	0.2972	-0.34375
	0.2974	-0.35125
	0.2976	-0.35875
	0.2978	-0.365
	0.298	-0.3725
	0.2982	-0.37875
	0.2984	-0.38375
	0.2986	-0.39
	0.2988	-0.395
	0.299	-0.39875
	0.2992	-0.4025
	0.2994	-0.40625
	0.2996	-0.41
	0.2998	-0.41125
	0.3	-0.41375
	0.3002	-0.415
	0.3004	-0.41625
	0.3006	-0.41625
	0.3008	-0.41625
	0.301	-0.41625
	0.3012	-0.415
	0.3014	-0.4125
	0.3016	-0.41125
	0.3018	-0.40875
	0.302	-0.405
	0.3022	-0.40125
	0.3024	-0.3975
	0.3026	-0.39375
	0.3028	-0.38875
	0.303	-0.38375
	0.3032	-0.37875
	0.3034	-0.37375
	0.3036	-0.3675
	0.3038	-0.36125
	0.304	-0.355
	0.3042	-0.34875
	0.3044	-0.3425
	0.3046	-0.335
	0.3048	-0.32875
	0.305	-0.32125
	0.3052	-0.315
	0.3054	-0.3075
	0.3056	-0.30125
	0.3058	-0.295
	0.306	-0.2875
	0.3062	-0.28125
	0.3064	-0.275
	0.3066	-0.26875
	0.3068	-0.2625
	0.307	-0.2575
	0.3072	-0.2525
	0.3074	-0.24625
	0.3076	-0.2425
	0.3078	-0.2375
	0.308	-0.23375
	0.3082	-0.23
	0.3084	-0.22625
	0.3086	-0.22375
	0.3088	-0.22
	0.309	-0.21875
	0.3092	-0.21625
	0.3094	-0.215
	0.3096	-0.215
	0.3098	-0.21375
	0.31	-0.21375
	0.3102	-0.215
	0.3104	-0.215
	0.3106	-0.21625
	0.3108	-0.21875
	0.311	-0.22
	0.3112	-0.2225
	0.3114	-0.22625
	0.3116	-0.22875
	0.3118	-0.2325
	0.312	-0.2375
	0.3122	-0.24125
	0.3124	-0.24625
	0.3126	-0.25125
	0.3128	-0.25625
	0.313	-0.26125
	0.3132	-0.2675
	0.3134	-0.2725
	0.3136	-0.27875
	0.3138	-0.285
	0.314	-0.29125
	0.3142	-0.2975
	0.3144	-0.30375
	0.3146	-0.31
	0.3148	-0.31625
	0.315	-0.3225
	0.3152	-0.32875
	0.3154	-0.335
	0.3156	-0.34
	0.3158	-0.34625
	0.316	-0.35125
	0.3162	-0.3575
	0.3164	-0.3625
	0.3166	-0.36625
	0.3168	-0.37125
	0.317	-0.375
	0.3172	-0.37875
	0.3174	-0.3825
	0.3176	-0.385
	0.3178	-0.3875
	0.318	-0.38875
	0.3182	-0.39
	0.3184	-0.39125
	0.3186	-0.3925
	0.3188	-0.3925
	0.319	-0.39125
	0.3192	-0.39125
	0.3194	-0.39
	0.3196	-0.3875
	0.3198	-0.385
	0.32	-0.3825
	0.3202	-0.37875
	0.3204	-0.375
	0.3206	-0.37
	0.3208	-0.36625
	0.321	-0.36
	0.3212	-0.355
	0.3214	-0.34875
	0.3216	-0.3425
	0.3218	-0.335
	0.322	-0.3275
	0.3222	-0.32
	0.3224	-0.3125
	0.3226	-0.30375
	0.3228	-0.29625
	0.323	-0.2875
	0.3232	-0.27875
	0.3234	-0.26875
	0.3236	-0.26
	0.3238	-0.25
	0.324	-0.24125
	0.3242	-0.23125
	0.3244	-0.2225
	0.3246	-0.2125
	0.3248	-0.2025
	0.325	-0.19375
	0.3252	-0.18375
	0.3254	-0.17375
	0.3256	-0.165
	0.3258	-0.15625
	0.326	-0.14625
	0.3262	-0.1375
	0.3264	-0.12875
	0.3266	-0.12
	0.3268	-0.1125
	0.327	-0.10375
	0.3272	-0.09625
	0.3274	-0.08875
	0.3276	-0.0825
	0.3278	-0.075
	0.328	-0.06875
	0.3282	-0.0625
	0.3284	-0.0575
	0.3286	-0.05125
	0.3288	-0.04625
	0.329	-0.0425
	0.3292	-0.0375
	0.3294	-0.03375
	0.3296	-0.03
	0.3298	-0.0275
	0.33	-0.025
	0.3302	-0.0225
	0.3304	-0.02
	0.3306	-0.01875
	0.3308	-0.0175
	0.331	-0.0175
	0.3312	-0.0175
	0.3314	-0.0175
	0.3316	-0.0175
	0.3318	-0.01875
	0.332	-0.02
	0.3322	-0.02125
	0.3324	-0.0225
	0.3326	-0.025
	0.3328	-0.0275
	0.333	-0.03
	0.3332	-0.03375
	0.3334	-0.03625
	0.3336	-0.04
	0.3338	-0.04375
	0.334	-0.0475
	0.3342	-0.05125
	0.3344	-0.055
	0.3346	-0.05875
	0.3348	-0.06375
	0.335	-0.0675
	0.3352	-0.07125
	0.3354	-0.07625
	0.3356	-0.08
	0.3358	-0.085
	0.336	-0.08875
	0.3362	-0.0925
	0.3364	-0.09625
	0.3366	-0.1
	0.3368	-0.10375
	0.337	-0.1075
	0.3372	-0.11125
	0.3374	-0.11375
	0.3376	-0.11625
	0.3378	-0.11875
	0.338	-0.12125
	0.3382	-0.1225
	0.3384	-0.125
	0.3386	-0.12625
	0.3388	-0.12625
	0.339	-0.1275
	0.3392	-0.1275
	0.3394	-0.1275
	0.3396	-0.12625
	0.3398	-0.125
	0.34	-0.12375
	0.3402	-0.1225
	0.3404	-0.12
	0.3406	-0.1175
	0.3408	-0.115
	0.341	-0.11125
	0.3412	-0.1075
	0.3414	-0.10375
	0.3416	-0.09875
	0.3418	-0.09375
	0.342	-0.08875
	0.3422	-0.0825
	0.3424	-0.0775
	0.3426	-0.07125
	0.3428	-0.06375
	0.343	-0.0575
	0.3432	-0.05
	0.3434	-0.04375
	0.3436	-0.03625
	0.3438	-0.02875
	0.344	-0.02125
	0.3442	-0.0125
	0.3444	-0.005
	0.3446	0.0025
	0.3448	0.01125
	0.345	0.01875
	0.3452	0.0275
	0.3454	0.035
	0.3456	0.04375
	0.3458	0.05125
	0.346	0.05875
	0.3462	0.06625
	0.3464	0.07375
	0.3466	0.08125
	0.3468	0.0875
	0.347	0.095
	0.3472	0.10125
	0.3474	0.1075
	0.3476	0.11375
	0.3478	0.11875
	0.348	0.12375
	0.3482	0.12875
	0.3484	0.13375
	0.3486	0.1375
	0.3488	0.14125
	0.349	0.145
	0.3492	0.1475
	0.3494	0.15
	0.3496	0.1525
	0.3498	0.15375
	0.35	0.155
	0.3502	0.15625
	0.3504	0.15625
	0.3506	0.15625
	0.3508	0.15625
	0.351	0.155
	0.3512	0.15375
	0.3514	0.1525
	0.3516	0.15
	0.3518	0.1475
	0.352	0.145
	0.3522	0.14125
	0.3524	0.13875
	0.3526	0.135
	0.3528	0.13
	0.353	0.12625
	0.3532	0.12125
	0.3534	0.1175
	0.3536	0.1125
	0.3538	0.1075
	0.354	0.1025
	0.3542	0.09625
	0.3544	0.09125
	0.3546	0.08625
	0.3548	0.08125
	0.355	0.075
	0.3552	0.07
	0.3554	0.065
	0.3556	0.05875
	0.3558	0.05375
	0.356	0.04875
	0.3562	0.04375
	0.3564	0.03875
	0.3566	0.03375
	0.3568	0.03
	0.357	0.025
	0.3572	0.02125
	0.3574	0.0175
	0.3576	0.01375
	0.3578	0.01125
	0.358	0.00875
	0.3582	0.00625
	0.3584	0.00375
	0.3586	0.0025
	0.3588	0
	0.359	0
	0.3592	-0.00125
	0.3594	-0.00125
	0.3596	-0.00125
	0.3598	-0.00125
	0.36	0
	0.3602	0
	0.3604	0.0025
	0.3606	0.00375
	0.3608	0.00625
	0.361	0.00875
	0.3612	0.01125
	0.3614	0.015
	0.3616	0.01875
	0.3618	0.0225
	0.362	0.02625
	0.3622	0.03125
	0.3624	0.03625
	0.3626	0.04125
	0.3628	0.04625
	0.363	0.0525
	0.3632	0.0575
	0.3634	0.06375
	0.3636	0.07
	0.3638	0.07625
	0.364	0.0825
	0.3642	0.08875
	0.3644	0.095
	0.3646	0.1025
	0.3648	0.10875
	0.365	0.115
	0.3652	0.1225
	0.3654	0.12875
	0.3656	0.135
	0.3658	0.1425
	0.366	0.14875
	0.3662	0.155
	0.3664	0.16125
	0.3666	0.1675
	0.3668	0.17375
	0.367	0.18
	0.3672	0.185
	0.3674	0.19
	0.3676	0.19625
	0.3678	0.20125
	0.368	0.205
	0.3682	0.21
	0.3684	0.21375
	0.3686	0.2175
	0.3688	0.22125
	0.369	0.22375
	0.3692	0.2275
	0.3694	0.22875
	0.3696	0.23125
	0.3698	0.2325
	0.37	0.23375
	0.3702	0.235
	0.3704	0.235
	0.3706	0.23625
	0.3708	0.235
	0.371	0.235
	0.3712	0.23375
	0.3714	0.2325
	0.3716	0.23
	0.3718	0.2275
	0.372	0.225
	0.3722	0.2225
	0.3724	0.21875
	0.3726	0.215
	0.3728	0.21125
	0.373	0.20625
	0.3732	0.20125
	0.3734	0.1975
	0.3736	0.19125
	0.3738	0.18625
	0.374	0.18125
	0.3742	0.175
	0.3744	0.16875
	0.3746	0.1625
	0.3748	0.15625
	0.375	0.15
	0.3752	0.14375
	0.3754	0.1375
	0.3756	0.13125
	0.3758	0.125
	0.376	0.11875
	0.3762	0.1125
	0.3764	0.10625
	0.3766	0.1
	0.3768	0.095
	0.377	0.08875
	0.3772	0.08375
	0.3774	0.07875
	0.3776	0.075
	0.3778	0.07
	0.378	0.06625
	0.3782	0.0625
	0.3784	0.05875
	0.3786	0.05625
	0.3788	0.05375
	0.379	0.05125
	0.3792	0.05
	0.3794	0.04875
	0.3796	0.04875
	0.3798	0.0475
	0.38	0.0475
	0.3802	0.04875
	0.3804	0.05
	0.3806	0.05125
	0.3808	0.05375
	0.381	0.05625
	0.3812	0.05875
	0.3814	0.0625
	0.3816	0.06625
	0.3818	0.07
	0.382	0.075
	0.3822	0.08
	0.3824	0.085
	0.3826	0.09
	0.3828	0.09625
	0.383	0.1025
	0.3832	0.10875
	0.3834	0.11625
	0.3836	0.1225
	0.3838	0.13
	0.384	0.1375
	0.3842	0.145
	0.3844	0.1525
	0.3846	0.16
	0.3848	0.1675
	0.385	0.175
	0.3852	0.1825
	0.3854	0.19
	0.3856	0.1975
	0.3858	0.205
	0.386	0.2125
	0.3862	0.22
	0.3864	0.22625
	0.3866	0.23375
	0.3868	0.24
	0.387	0.24625
	0.3872	0.2525
	0.3874	0.2575
	0.3876	0.2625
	0.3878	0.2675
	0.388	0.2725
	0.3882	0.27625
	0.3884	0.28
	0.3886	0.28375
	0.3888	0.28625
	0.389	0.28875
	0.3892	0.29
	0.3894	0.2925
	0.3896	0.2925
	0.3898	0.29375
	0.39	0.29375
	0.3902	0.2925
	0.3904	0.29125
	0.3906	0.29
	0.3908	0.28875
	0.391	0.28625
	0.3912	0.28375
	0.3914	0.28
	0.3916	0.27625
	0.3918	0.2725
	0.392	0.2675
	0.3922	0.2625
	0.3924	0.2575
	0.3926	0.2525
	0.3928	0.24625
	0.393	0.24
	0.3932	0.23375
	0.3934	0.2275
	0.3936	0.22
	0.3938	0.21375
	0.394	0.20625
	0.3942	0.19875
	0.3944	0.1925
	0.3946	0.185
	0.3948	0.1775
	0.395	0.17
	0.3952	0.16375
	0.3954	0.15625
	0.3956	0.14875
	0.3958	0.1425
	0.396	0.13625
	0.3962	0.13
	0.3964	0.12375
	0.3966	0.1175
	0.3968	0.1125
	0.397	0.1075
	0.3972	0.1025
	0.3974	0.0975
	0.3976	0.09375
	0.3978	0.09
	0.398	0.08625
	0.3982	0.08375
	0.3984	0.08125
	0.3986	0.07875
	0.3988	0.0775
	0.399	0.07625
	0.3992	0.075
	0.3994	0.075
	0.3996	0.075
[truncated: 47,896 more rows]

## Sheet: Fig. 2f
	Time (s)	Current (μA)
	0	-0.00673
	0.0002	-0.00675
	0.0004	-0.00678
	0.0006	-0.0068
	0.0008	-0.00683
	0.001	-0.00685
	0.0012	-0.00687
	0.0014	-0.00689
	0.0016	-0.0069
	0.0018	-0.00692
	0.002	-0.00693
	0.0022	-0.00694
	0.0024	-0.00695
	0.0026	-0.00695
	0.0028	-0.00696
	0.003	-0.00696
	0.0032	-0.00696
	0.0034	-0.00696
	0.0036	-0.00695
	0.0038	-0.00695
	0.004	-0.00694
	0.0042	-0.00692
	0.0044	-0.0069
	0.0046	-0.00689
	0.0048	-0.00687
	0.005	-0.00684
	0.0052	-0.00682
	0.0054	-0.00679
	0.0056	-0.00675
	0.0058	-0.00671
	0.006	-0.00667
	0.0062	-0.00662
	0.0064	-0.00657
	0.0066	-0.00652
	0.0068	-0.00646
	0.007	-0.00641
	0.0072	-0.00634
	0.0074	-0.00627
	0.0076	-0.0062
	0.0078	-0.00612
	0.008	-0.00604
	0.0082	-0.00596
	0.0084	-0.00587
	0.0086	-0.00578
	0.0088	-0.00568
	0.009	-0.00558
	0.0092	-0.00547
	0.0094	-0.00537
	0.0096	-0.00526
	0.0098	-0.00514
	0.01	-0.00502
	0.0102	-0.0049
	0.0104	-0.00478
	0.0106	-0.00465
	0.0108	-0.00452
	0.011	-0.00439
	0.0112	-0.00426
	0.0114	-0.00413
	0.0116	-0.004
	0.0118	-0.00387
	0.012	-0.00374
	0.0122	-0.00361
	0.0124	-0.00347
	0.0126	-0.00334
	0.0128	-0.00321
	0.013	-0.00308
	0.0132	-0.00295
	0.0134	-0.00283
	0.0136	-0.00271
	0.0138	-0.00259
	0.014	-0.00247
	0.0142	-0.00236
	0.0144	-0.00225
	0.0146	-0.00215
	0.0148	-0.00205
	0.015	-0.00196
	0.0152	-0.00187
	0.0154	-0.00179
	0.0156	-0.00172
	0.0158	-0.00165
	0.016	-0.00158
	0.0162	-0.00153
	0.0164	-0.00147
	0.0166	-0.00143
	0.0168	-0.00138
	0.017	-0.00135
	0.0172	-0.00132
	0.0174	-0.0013
	0.0176	-0.00129
	0.0178	-0.00128
	0.018	-0.00128
	0.0182	-0.00128
	0.0184	-0.00128
	0.0186	-0.0013
	0.0188	-0.00131
	0.019	-0.00133
	0.0192	-0.00136
	0.0194	-0.00139
	0.0196	-0.00143
	0.0198	-0.00146
	0.02	-0.0015
	0.0202	-0.00154
	0.0204	-0.00159
	0.0206	-0.00164
	0.0208	-0.00169
	0.021	-0.00174
	0.0212	-0.0018
	0.0214	-0.00186
	0.0216	-0.00191
	0.0218	-0.00197
	0.022	-0.00203
	0.0222	-0.00209
	0.0224	-0.00215
	0.0226	-0.0022
	0.0228	-0.00227
	0.023	-0.00232
	0.0232	-0.00238
	0.0234	-0.00244
	0.0236	-0.0025
	0.0238	-0.00255
	0.024	-0.0026
	0.0242	-0.00266
	0.0244	-0.00271
	0.0246	-0.00276
	0.0248	-0.00281
	0.025	-0.00285
	0.0252	-0.0029
	0.0254	-0.00295
	0.0256	-0.00299
	0.0258	-0.00304
	0.026	-0.00308
	0.0262	-0.00312
	0.0264	-0.00317
	0.0266	-0.00321
	0.0268	-0.00325
	0.027	-0.00329
	0.0272	-0.00334
	0.0274	-0.00338
	0.0276	-0.00342
	0.0278	-0.00347
	0.028	-0.00351
	0.0282	-0.00355
	0.0284	-0.0036
	0.0286	-0.00365
	0.0288	-0.0037
	0.029	-0.00375
	0.0292	-0.0038
	0.0294	-0.00386
	0.0296	-0.00391
	0.0298	-0.00398
	0.03	-0.00404
	0.0302	-0.0041
	0.0304	-0.00417
	0.0306	-0.00424
	0.0308	-0.00431
	0.031	-0.00438
	0.0312	-0.00445
	0.0314	-0.00453
	0.0316	-0.0046
	0.0318	-0.00468
	0.032	-0.00477
	0.0322	-0.00485
	0.0324	-0.00493
	0.0326	-0.00501
	0.0328	-0.0051
	0.033	-0.00519
	0.0332	-0.00529
	0.0334	-0.00538
	0.0336	-0.00547
	0.0338	-0.00556
	0.034	-0.00565
	0.0342	-0.00575
	0.0344	-0.00584
	0.0346	-0.00593
	0.0348	-0.00602
	0.035	-0.00611
	0.0352	-0.0062
	0.0354	-0.00629
	0.0356	-0.00637
	0.0358	-0.00646
	0.036	-0.00654
	0.0362	-0.00662
	0.0364	-0.0067
	0.0366	-0.00678
	0.0368	-0.00686
	0.037	-0.00694
	0.0372	-0.00701
	0.0374	-0.00708
	0.0376	-0.00715
	0.0378	-0.00721
	0.038	-0.00728
	0.0382	-0.00735
	0.0384	-0.00741
	0.0386	-0.00747
	0.0388	-0.00753
	0.039	-0.00759
	0.0392	-0.00764
	0.0394	-0.0077
	0.0396	-0.00775
	0.0398	-0.00781
	0.04	-0.00786
	0.0402	-0.00791
	0.0404	-0.00796
	0.0406	-0.00802
	0.0408	-0.00807
	0.041	-0.00812
	0.0412	-0.00817
	0.0414	-0.00823
	0.0416	-0.00828
	0.0418	-0.00833
	0.042	-0.00838
	0.0422	-0.00843
	0.0424	-0.00849
	0.0426	-0.00854
	0.0428	-0.0086
	0.043	-0.00865
	0.0432	-0.00871
	0.0434	-0.00876
	0.0436	-0.00882
	0.0438	-0.00888
	0.044	-0.00894
	0.0442	-0.009
	0.0444	-0.00906
	0.0446	-0.00912
	0.0448	-0.00919
	0.045	-0.00925
	0.0452	-0.00932
	0.0454	-0.00938
	0.0456	-0.00945
	0.0458	-0.00952
	0.046	-0.00958
	0.0462	-0.00965
	0.0464	-0.00971
	0.0466	-0.00978
	0.0468	-0.00985
	0.047	-0.00992
	0.0472	-0.00998
	0.0474	-0.01005
	0.0476	-0.01011
	0.0478	-0.01018
	0.048	-0.01025
	0.0482	-0.01032
	0.0484	-0.01039
	0.0486	-0.01045
	0.0488	-0.01052
	0.049	-0.01058
	0.0492	-0.01064
	0.0494	-0.0107
	0.0496	-0.01077
	0.0498	-0.01083
	0.05	-0.01089
	0.0502	-0.01095
	0.0504	-0.01101
	0.0506	-0.01107
	0.0508	-0.01113
	0.051	-0.01118
	0.0512	-0.01124
	0.0514	-0.01129
	0.0516	-0.01134
	0.0518	-0.01139
	0.052	-0.01144
	0.0522	-0.01149
	0.0524	-0.01154
	0.0526	-0.01159
	0.0528	-0.01164
	0.053	-0.01168
	0.0532	-0.01172
	0.0534	-0.01177
	0.0536	-0.0118
	0.0538	-0.01184
	0.054	-0.01188
	0.0542	-0.01192
	0.0544	-0.01195
	0.0546	-0.01198
	0.0548	-0.01201
	0.055	-0.01204
	0.0552	-0.01207
	0.0554	-0.0121
	0.0556	-0.01213
	0.0558	-0.01215
	0.056	-0.01218
	0.0562	-0.0122
	0.0564	-0.01222
	0.0566	-0.01224
	0.0568	-0.01226
	0.057	-0.01228
	0.0572	-0.0123
	0.0574	-0.01231
	0.0576	-0.01233
	0.0578	-0.01234
	0.058	-0.01236
	0.0582	-0.01237
	0.0584	-0.01238
	0.0586	-0.01239
	0.0588	-0.0124
	0.059	-0.01241
	0.0592	-0.01242
	0.0594	-0.01243
	0.0596	-0.01244
	0.0598	-0.01245
	0.06	-0.01246
	0.0602	-0.01246
	0.0604	-0.01247
	0.0606	-0.01248
	0.0608	-0.01248
	0.061	-0.01249
	0.0612	-0.01249
	0.0614	-0.01249
	0.0616	-0.0125
	0.0618	-0.0125
	0.062	-0.0125
	0.0622	-0.0125
	0.0624	-0.01251
	0.0626	-0.01251
	0.0628	-0.01251
	0.063	-0.0125
	0.0632	-0.0125
	0.0634	-0.0125
	0.0636	-0.0125
	0.0638	-0.01249
	0.064	-0.01249
	0.0642	-0.01248
	0.0644	-0.01247
	0.0646	-0.01246
	0.0648	-0.01245
	0.065	-0.01244
	0.0652	-0.01243
	0.0654	-0.01241
	0.0656	-0.0124
	0.0658	-0.01238
	0.066	-0.01236
	0.0662	-0.01235
	0.0664	-0.01233
	0.0666	-0.01231
	0.0668	-0.01229
	0.067	-0.01226
	0.0672	-0.01224
	0.0674	-0.01221
	0.0676	-0.01218
	0.0678	-0.01216
	0.068	-0.01213
	0.0682	-0.0121
	0.0684	-0.01206
	0.0686	-0.01203
	0.0688	-0.012
	0.069	-0.01197
	0.0692	-0.01193
	0.0694	-0.0119
	0.0696	-0.01186
	0.0698	-0.01182
	0.07	-0.01179
	0.0702	-0.01175
	0.0704	-0.01171
	0.0706	-0.01167
	0.0708	-0.01164
	0.071	-0.0116
	0.0712	-0.01156
	0.0714	-0.01152
	0.0716	-0.01149
	0.0718	-0.01145
	0.072	-0.01142
	0.0722	-0.01138
	0.0724	-0.01135
	0.0726	-0.01131
	0.0728	-0.01128
	0.073	-0.01125
	0.0732	-0.01121
	0.0734	-0.01118
	0.0736	-0.01115
	0.0738	-0.01112
	0.074	-0.01109
	0.0742	-0.01107
	0.0744	-0.01104
	0.0746	-0.01102
	0.0748	-0.01099
	0.075	-0.01098
	0.0752	-0.01096
	0.0754	-0.01094
	0.0756	-0.01092
	0.0758	-0.0109
	0.076	-0.01088
	0.0762	-0.01087
	0.0764	-0.01085
	0.0766	-0.01084
	0.0768	-0.01083
	0.077	-0.01082
	0.0772	-0.01081
	0.0774	-0.0108
	0.0776	-0.01079
	0.0778	-0.01078
	0.078	-0.01078
	0.0782	-0.01077
	0.0784	-0.01077
	0.0786	-0.01076
	0.0788	-0.01076
	0.079	-0.01075
	0.0792	-0.01075
	0.0794	-0.01075
	0.0796	-0.01074
	0.0798	-0.01073
	0.08	-0.01073
	0.0802	-0.01072
	0.0804	-0.01071
	0.0806	-0.0107
	0.0808	-0.01069
	0.081	-0.01068
	0.0812	-0.01067
	0.0814	-0.01065
	0.0816	-0.01064
	0.0818	-0.01062
	0.082	-0.01061
	0.0822	-0.01059
	0.0824	-0.01057
	0.0826	-0.01055
	0.0828	-0.01052
	0.083	-0.0105
	0.0832	-0.01047
	0.0834	-0.01044
	0.0836	-0.0104
	0.0838	-0.01037
	0.084	-0.01034
	0.0842	-0.0103
	0.0844	-0.01026
	0.0846	-0.01022
	0.0848	-0.01017
	0.085	-0.01013
	0.0852	-0.01008
	0.0854	-0.01003
	0.0856	-0.00998
	0.0858	-0.00993
	0.086	-0.00988
	0.0862	-0.00982
	0.0864	-0.00976
	0.0866	-0.00971
	0.0868	-0.00965
	0.087	-0.00958
	0.0872	-0.00952
	0.0874	-0.00946
	0.0876	-0.0094
	0.0878	-0.00934
	0.088	-0.00927
	0.0882	-0.00921
	0.0884	-0.00914
	0.0886	-0.00908
	0.0888	-0.00901
	0.089	-0.00894
	0.0892	-0.00887
	0.0894	-0.00881
	0.0896	-0.00874
	0.0898	-0.00868
	0.09	-0.00861
	0.0902	-0.00855
	0.0904	-0.00848
	0.0906	-0.00842
	0.0908	-0.00836
	0.091	-0.0083
	0.0912	-0.00824
	0.0914	-0.00818
	0.0916	-0.00812
	0.0918	-0.00807
	0.092	-0.00801
	0.0922	-0.00796
	0.0924	-0.00791
	0.0926	-0.00785
	0.0928	-0.0078
	0.093	-0.00775
	0.0932	-0.0077
	0.0934	-0.00765
	0.0936	-0.00761
	0.0938	-0.00756
	0.094	-0.00752
	0.0942	-0.00748
	0.0944	-0.00744
	0.0946	-0.0074
	0.0948	-0.00736
	0.095	-0.00733
	0.0952	-0.00729
	0.0954	-0.00726
	0.0956	-0.00722
	0.0958	-0.00719
	0.096	-0.00716
	0.0962	-0.00713
	0.0964	-0.0071
	0.0966	-0.00708
	0.0968	-0.00705
	0.097	-0.00703
	0.0972	-0.007
	0.0974	-0.00698
	0.0976	-0.00696
	0.0978	-0.00694
	0.098	-0.00692
	0.0982	-0.0069
	0.0984	-0.00689
	0.0986	-0.00687
	0.0988	-0.00685
	0.099	-0.00684
	0.0992	-0.00682
	0.0994	-0.0068
	0.0996	-0.00679
	0.0998	-0.00678
	0.1	-0.00677
	0.1002	-0.00675
	0.1004	-0.00674
	0.1006	-0.00673
	0.1008	-0.00672
	0.101	-0.00671
	0.1012	-0.00671
	0.1014	-0.0067
	0.1016	-0.00669
	0.1018	-0.00668
	0.102	-0.00667
	0.1022	-0.00667
	0.1024	-0.00666
	0.1026	-0.00665
	0.1028	-0.00664
	0.103	-0.00664
	0.1032	-0.00663
	0.1034	-0.00662
	0.1036	-0.00661
	0.1038	-0.0066
	0.104	-0.00659
	0.1042	-0.00658
	0.1044	-0.00657
	0.1046	-0.00656
	0.1048	-0.00654
	0.105	-0.00653
	0.1052	-0.00651
	0.1054	-0.00649
	0.1056	-0.00647
	0.1058	-0.00645
	0.106	-0.00643
	0.1062	-0.00641
	0.1064	-0.00639
	0.1066	-0.00636
	0.1068	-0.00633
	0.107	-0.00631
	0.1072	-0.00628
	0.1074	-0.00625
	0.1076	-0.00621
	0.1078	-0.00618
	0.108	-0.00614
	0.1082	-0.0061
	0.1084	-0.00606
	0.1086	-0.00602
	0.1088	-0.00598
	0.109	-0.00594
	0.1092	-0.0059
	0.1094	-0.00585
	0.1096	-0.00581
	0.1098	-0.00577
	0.11	-0.00572
	0.1102	-0.00567
	0.1104	-0.00563
	0.1106	-0.00558
	0.1108	-0.00554
	0.111	-0.00549
	0.1112	-0.00544
	0.1114	-0.0054
	0.1116	-0.00536
	0.1118	-0.00531
	0.112	-0.00527
	0.1122	-0.00523
	0.1124	-0.00519
	0.1126	-0.00516
	0.1128	-0.00513
	0.113	-0.00509
	0.1132	-0.00507
	0.1134	-0.00504
	0.1136	-0.00502
	0.1138	-0.005
	0.114	-0.00498
	0.1142	-0.00496
	0.1144	-0.00495
	0.1146	-0.00494
	0.1148	-0.00494
	0.115	-0.00494
	0.1152	-0.00494
	0.1154	-0.00494
	0.1156	-0.00495
	0.1158	-0.00496
	0.116	-0.00498
	0.1162	-0.005
	0.1164	-0.00502
	0.1166	-0.00505
	0.1168	-0.00508
	0.117	-0.00511
	0.1172	-0.00514
	0.1174	-0.00518
	0.1176	-0.00522
	0.1178	-0.00526
	0.118	-0.00531
	0.1182	-0.00536
	0.1184	-0.00541
	0.1186	-0.00546
	0.1188	-0.00552
	0.119	-0.00557
	0.1192	-0.00563
	0.1194	-0.00569
	0.1196	-0.00575
	0.1198	-0.00581
	0.12	-0.00587
	0.1202	-0.00593
	0.1204	-0.006
	0.1206	-0.00606
	0.1208	-0.00613
	0.121	-0.0062
	0.1212	-0.00626
	0.1214	-0.00632
	0.1216	-0.00638
	0.1218	-0.00644
	0.122	-0.00651
	0.1222	-0.00657
	0.1224	-0.00662
	0.1226	-0.00668
	0.1228	-0.00674
	0.123	-0.00679
	0.1232	-0.00685
	0.1234	-0.0069
	0.1236	-0.00695
	0.1238	-0.007
	0.124	-0.00705
	0.1242	-0.00709
	0.1244	-0.00713
	0.1246	-0.00717
	0.1248	-0.0072
	0.125	-0.00724
	0.1252	-0.00727
	0.1254	-0.0073
	0.1256	-0.00733
	0.1258	-0.00736
	0.126	-0.00738
	0.1262	-0.0074
	0.1264	-0.00741
	0.1266	-0.00743
	0.1268	-0.00744
	0.127	-0.00744
	0.1272	-0.00745
	0.1274	-0.00745
	0.1276	-0.00745
	0.1278	-0.00744
	0.128	-0.00744
	0.1282	-0.00743
	0.1284	-0.00741
	0.1286	-0.0074
	0.1288	-0.00738
	0.129	-0.00735
	0.1292	-0.00733
	0.1294	-0.0073
	0.1296	-0.00727
	0.1298	-0.00724
	0.13	-0.0072
	0.1302	-0.00717
	0.1304	-0.00713
	0.1306	-0.00709
	0.1308	-0.00705
	0.131	-0.00701
	0.1312	-0.00697
	0.1314	-0.00692
	0.1316	-0.00687
	0.1318	-0.00683
	0.132	-0.00678
	0.1322	-0.00674
	0.1324	-0.00669
	0.1326	-0.00664
	0.1328	-0.0066
	0.133	-0.00656
	0.1332	-0.00651
	0.1334	-0.00647
	0.1336	-0.00643
	0.1338	-0.00639
	0.134	-0.00636
	0.1342	-0.00633
	0.1344	-0.00629
	0.1346	-0.00627
	0.1348	-0.00624
	0.135	-0.00621
	0.1352	-0.00619
	0.1354	-0.00618
	0.1356	-0.00616
	0.1358	-0.00615
	0.136	-0.00614
	0.1362	-0.00614
	0.1364	-0.00615
	0.1366	-0.00615
	0.1368	-0.00616
	0.137	-0.00617
	0.1372	-0.00619
	0.1374	-0.00621
	0.1376	-0.00624
	0.1378	-0.00627
	0.138	-0.0063
	0.1382	-0.00634
	0.1384	-0.00638
	0.1386	-0.00643
	0.1388	-0.00648
	0.139	-0.00654
	0.1392	-0.0066
	0.1394	-0.00667
	0.1396	-0.00673
	0.1398	-0.0068
	0.14	-0.00687
	0.1402	-0.00695
	0.1404	-0.00703
	0.1406	-0.00711
	0.1408	-0.00719
	0.141	-0.00727
	0.1412	-0.00736
	0.1414	-0.00744
	0.1416	-0.00753
	0.1418	-0.00762
	0.142	-0.00771
	0.1422	-0.00779
	0.1424	-0.00788
	0.1426	-0.00797
	0.1428	-0.00805
	0.143	-0.00814
	0.1432	-0.00822
	0.1434	-0.0083
	0.1436	-0.00838
	0.1438	-0.00846
	0.144	-0.00854
	0.1442	-0.00861
	0.1444	-0.00869
	0.1446	-0.00876
	0.1448	-0.00883
	0.145	-0.0089
	0.1452	-0.00896
	0.1454	-0.00902
	0.1456	-0.00909
	0.1458	-0.00914
	0.146	-0.0092
	0.1462	-0.00925
	0.1464	-0.00929
	0.1466	-0.00934
	0.1468	-0.00938
	0.147	-0.00943
	0.1472	-0.00947
	0.1474	-0.00951
	0.1476	-0.00954
	0.1478	-0.00958
	0.148	-0.00961
	0.1482	-0.00964
	0.1484	-0.00968
	0.1486	-0.00971
	0.1488	-0.00974
	0.149	-0.00977
	0.1492	-0.0098
	0.1494	-0.00983
	0.1496	-0.00985
	0.1498	-0.00988
	0.15	-0.00991
	0.1502	-0.00994
	0.1504	-0.00998
	0.1506	-0.01001
	0.1508	-0.01003
	0.151	-0.01006
	0.1512	-0.01009
	0.1514	-0.01012
	0.1516	-0.01015
	0.1518	-0.01017
	0.152	-0.01021
	0.1522	-0.01024
	0.1524	-0.01027
	0.1526	-0.01029
	0.1528	-0.01032
	0.153	-0.01035
	0.1532	-0.01039
	0.1534	-0.01042
	0.1536	-0.01044
	0.1538	-0.01047
	0.154	-0.0105
	0.1542	-0.01052
	0.1544	-0.01055
	0.1546	-0.01058
	0.1548	-0.0106
	0.155	-0.01063
	0.1552	-0.01066
	0.1554	-0.01068
	0.1556	-0.0107
	0.1558	-0.01073
	0.156	-0.01075
	0.1562	-0.01077
	0.1564	-0.01078
	0.1566	-0.0108
	0.1568	-0.01081
	0.157	-0.01083
	0.1572	-0.01085
	0.1574	-0.01086
	0.1576	-0.01086
	0.1578	-0.01087
	0.158	-0.01088
	0.1582	-0.01088
	0.1584	-0.01089
	0.1586	-0.01089
	0.1588	-0.01089
	0.159	-0.01089
	0.1592	-0.01088
	0.1594	-0.01088
	0.1596	-0.01087
	0.1598	-0.01086
	0.16	-0.01085
	0.1602	-0.01083
	0.1604	-0.01081
	0.1606	-0.01079
	0.1608	-0.01077
	0.161	-0.01074
	0.1612	-0.01072
	0.1614	-0.01068
	0.1616	-0.01065
	0.1618	-0.01062
	0.162	-0.01058
	0.1622	-0.01053
	0.1624	-0.01049
	0.1626	-0.01045
	0.1628	-0.0104
	0.163	-0.01034
	0.1632	-0.01029
	0.1634	-0.01022
	0.1636	-0.01016
	0.1638	-0.01009
	0.164	-0.01002
	0.1642	-0.00994
	0.1644	-0.00987
	0.1646	-0.00979
	0.1648	-0.0097
	0.165	-0.00961
	0.1652	-0.00952
	0.1654	-0.00942
	0.1656	-0.00932
	0.1658	-0.00921
	0.166	-0.0091
	0.1662	-0.00899
	0.1664	-0.00888
	0.1666	-0.00876
	0.1668	-0.00864
	0.167	-0.00851
	0.1672	-0.00838
	0.1674	-0.00825
	0.1676	-0.00811
	0.1678	-0.00797
	0.168	-0.00784
	0.1682	-0.00769
	0.1684	-0.00755
	0.1686	-0.0074
	0.1688	-0.00725
	0.169	-0.00709
	0.1692	-0.00694
	0.1694	-0.00678
	0.1696	-0.00662
	0.1698	-0.00647
	0.17	-0.00631
	0.1702	-0.00614
	0.1704	-0.00598
	0.1706	-0.00581
	0.1708	-0.00565
	0.171	-0.00548
	0.1712	-0.00532
	0.1714	-0.00515
	0.1716	-0.00499
	0.1718	-0.00482
	0.172	-0.00466
	0.1722	-0.0045
	0.1724	-0.00434
	0.1726	-0.00418
	0.1728	-0.00402
	0.173	-0.00386
	0.1732	-0.00371
	0.1734	-0.00355
	0.1736	-0.0034
	0.1738	-0.00325
	0.174	-0.0031
	0.1742	-0.00296
	0.1744	-0.00281
	0.1746	-0.00267
	0.1748	-0.00253
	0.175	-0.00239
	0.1752	-0.00225
	0.1754	-0.00212
	0.1756	-0.00199
	0.1758	-0.00185
	0.176	-0.00172
	0.1762	-0.00159
	0.1764	-0.00146
	0.1766	-0.00134
	0.1768	-0.00122
	0.177	-0.0011
	0.1772	-0.00097375
	0.1774	-0.000851073
	0.1776	-0.000728396
	0.1778	-0.000605719
	0.178	-0.000483042
	0.1782	-0.000360364
	0.1784	-0.000237687
	0.1786	-0.000111176
	0.1788	1.53347e-05
	0.179	0.000141846
	0.1792	0.00027219
	0.1794	0.000402535
	0.1796	0.000536713
	0.1798	0.000674725
	0.18	0.000812737
	0.1802	0.000954582
	0.1804	0.0011
	0.1806	0.00124
	0.1808	0.00139
	0.181	0.00154
	0.1812	0.00169
	0.1814	0.00185
	0.1816	0.00201
	0.1818	0.00218
	0.182	0.00235
	0.1822	0.00252
	0.1824	0.00269
	0.1826	0.00287
	0.1828	0.00305
	0.183	0.00324
	0.1832	0.00343
	0.1834	0.00362
	0.1836	0.00381
	0.1838	0.00401
	0.184	0.00422
	0.1842	0.00442
	0.1844	0.00463
	0.1846	0.00485
	0.1848	0.00507
	0.185	0.00529
	0.1852	0.00552
	0.1854	0.00575
	0.1856	0.00599
	0.1858	0.00623
	0.186	0.00647
	0.1862	0.00672
	0.1864	0.00697
	0.1866	0.00723
	0.1868	0.00749
	0.187	0.00776
	0.1872	0.00802
	0.1874	0.0083
	0.1876	0.00857
	0.1878	0.00886
	0.188	0.00914
	0.1882	0.00943
	0.1884	0.00973
	0.1886	0.01002
	0.1888	0.01032
	0.189	0.01063
	0.1892	0.01094
	0.1894	0.01125
	0.1896	0.01157
	0.1898	0.01188
	0.19	0.01221
	0.1902	0.01253
	0.1904	0.01285
	0.1906	0.01318
	0.1908	0.01351
	0.191	0.01383
	0.1912	0.01416
	0.1914	0.01448
	0.1916	0.01481
	0.1918	0.01513
	0.192	0.01545
	0.1922	0.01577
	0.1924	0.01608
	0.1926	0.01639
	0.1928	0.0167
	0.193	0.017
	0.1932	0.0173
	0.1934	0.01759
	0.1936	0.01788
	0.1938	0.01815
	0.194	0.01842
	0.1942	0.01869
	0.1944	0.01894
	0.1946	0.01918
	0.1948	0.01942
	0.195	0.01965
	0.1952	0.01987
	0.1954	0.02007
	0.1956	0.02027
	0.1958	0.02045
	0.196	0.02063
	0.1962	0.02079
	0.1964	0.02094
	0.1966	0.02107
	0.1968	0.0212
	0.197	0.02132
	0.1972	0.02142
	0.1974	0.02151
	0.1976	0.0216
	0.1978	0.02166
	0.198	0.02172
	0.1982	0.02176
	0.1984	0.02179
	0.1986	0.02181
	0.1988	0.02182
	0.199	0.02181
	0.1992	0.0218
	0.1994	0.02177
	0.1996	0.02173
	0.1998	0.02168
	0.2	0.02162
	0.2002	0.02155
	0.2004	0.02146
	0.2006	0.02137
	0.2008	0.02127
	0.201	0.02116
	0.2012	0.02103
	0.2014	0.0209
	0.2016	0.02076
	0.2018	0.0206
	0.202	0.02044
	0.2022	0.02026
	0.2024	0.02008
	0.2026	0.01989
	0.2028	0.01968
	0.203	0.01947
	0.2032	0.01925
	0.2034	0.01902
	0.2036	0.01878
	0.2038	0.01852
	0.204	0.01826
	0.2042	0.01799
	0.2044	0.01771
	0.2046	0.01742
	0.2048	0.01712
	0.205	0.01681
	0.2052	0.01649
	0.2054	0.01616
	0.2056	0.01582
	0.2058	0.01546
	0.206	0.0151
	0.2062	0.01473
	0.2064	0.01435
	0.2066	0.01395
	0.2068	0.01354
	0.207	0.01312
	0.2072	0.01269
	0.2074	0.01225
	0.2076	0.0118
	0.2078	0.01134
	0.208	0.01086
	0.2082	0.01037
	0.2084	0.00986
	0.2086	0.00935
	0.2088	0.00883
	0.209	0.00828
	0.2092	0.00772
	0.2094	0.00716
	0.2096	0.00657
	0.2098	0.00598
	0.21	0.00536
	0.2102	0.00473
	0.2104	0.00409
	0.2106	0.00343
	0.2108	0.00276
	0.211	0.00207
	0.2112	0.00136
	0.2114	0.000640222
	0.2116	-9.96752e-05
	0.2118	-0.000854907
	0.212	-0.00163
	0.2122	-0.00242
	0.2124	-0.00323
	0.2126	-0.00406
	0.2128	-0.0049
	0.213	-0.00577
	0.2132	-0.00665
	0.2134	-0.00756
	0.2136	-0.00848
	0.2138	-0.00943
	0.214	-0.01039
	0.2142	-0.01138
	0.2144	-0.01239
	0.2146	-0.01342
	0.2148	-0.01447
	0.215	-0.01555
	0.2152	-0.01664
	0.2154	-0.01776
	0.2156	-0.0189
	0.2158	-0.02007
	0.216	-0.02126
	0.2162	-0.02247
	0.2164	-0.0237
	0.2166	-0.02496
	0.2168	-0.02625
	0.217	-0.02756
	0.2172	-0.02889
	0.2174	-0.03026
	0.2176	-0.03164
	0.2178	-0.03306
	0.218	-0.0345
	0.2182	-0.03597
	0.2184	-0.03746
	0.2186	-0.03898
	0.2188	-0.04053
	0.219	-0.04211
	0.2192	-0.04372
	0.2194	-0.04536
	0.2196	-0.04702
	0.2198	-0.04871
	0.22	-0.05044
	0.2202	-0.05219
	0.2204	-0.05397
	0.2206	-0.05578
	0.2208	-0.05763
	0.221	-0.05951
	0.2212	-0.06142
	0.2214	-0.06337
	0.2216	-0.06534
	0.2218	-0.06736
	0.222	-0.06941
	0.2222	-0.0715
	0.2224	-0.07362
	0.2226	-0.07578
	0.2228	-0.07797
	0.223	-0.08021
	0.2232	-0.08249
	0.2234	-0.08481
	0.2236	-0.08717
	0.2238	-0.08957
	0.224	-0.09202
	0.2242	-0.09451
	0.2244	-0.09705
	0.2246	-0.09964
	0.2248	-0.10228
	0.225	-0.10498
	0.2252	-0.10772
	0.2254	-0.11052
	0.2256	-0.11338
	0.2258	-0.11631
	0.226	-0.1193
	0.2262	-0.12235
	0.2264	-0.12547
	0.2266	-0.12867
	0.2268	-0.13193
	0.227	-0.13528
	0.2272	-0.1387
	0.2274	-0.14221
	0.2276	-0.14581
	0.2278	-0.1495
	0.228	-0.15328
	0.2282	-0.15716
	0.2284	-0.16114
	0.2286	-0.16523
	0.2288	-0.16942
	0.229	-0.17373
	0.2292	-0.17815
	0.2294	-0.18269
	0.2296	-0.18736
	0.2298	-0.19216
	0.23	-0.19708
	0.2302	-0.20214
	0.2304	-0.20733
	0.2306	-0.21266
	0.2308	-0.21814
	0.231	-0.22376
	0.2312	-0.22952
	0.2314	-0.23544
	0.2316	-0.2415
	0.2318	-0.24772
	0.232	-0.25408
	0.2322	-0.2606
	0.2324	-0.26728
	0.2326	-0.27411
	0.2328	-0.28108
	0.233	-0.28821
	0.2332	-0.29549
	0.2334	-0.30292
	0.2336	-0.3105
	0.2338	-0.31821
	0.234	-0.32607
	0.2342	-0.33406
	0.2344	-0.34219
	0.2346	-0.35045
	0.2348	-0.35883
	0.235	-0.36733
	0.2352	-0.37594
	0.2354	-0.38467
	0.2356	-0.39351
	0.2358	-0.40244
	0.236	-0.41146
	0.2362	-0.42058
	0.2364	-0.42978
	0.2366	-0.43906
	0.2368	-0.4484
	0.237	-0.45782
	0.2372	-0.4673
	0.2374	-0.47683
	0.2376	-0.48641
	0.2378	-0.49603
	0.238	-0.5057
	0.2382	-0.5154
	0.2384	-0.52514
	0.2386	-0.5349
	0.2388	-0.54468
	0.239	-0.55449
	0.2392	-0.56432
	0.2394	-0.57417
	0.2396	-0.58403
	0.2398	-0.5939
	0.24	-0.60379
	0.2402	-0.6137
	0.2404	-0.62361
	0.2406	-0.63354
	0.2408	-0.64348
	0.241	-0.65343
	0.2412	-0.6634
	0.2414	-0.67338
	0.2416	-0.68337
	0.2418	-0.69338
	0.242	-0.70341
	0.2422	-0.71346
	0.2424	-0.72352
	0.2426	-0.73361
	0.2428	-0.74372
	0.243	-0.75385
	0.2432	-0.764
	0.2434	-0.77418
	0.2436	-0.78437
	0.2438	-0.79458
	0.244	-0.80482
	0.2442	-0.81506
	0.2444	-0.82531
	0.2446	-0.83558
	0.2448	-0.84584
	0.245	-0.85609
	0.2452	-0.86633
	0.2454	-0.87655
	0.2456	-0.88673
	0.2458	-0.89688
	0.246	-0.90696
	0.2462	-0.91699
	0.2464	-0.92693
	0.2466	-0.93677
	0.2468	-0.9465
	0.247	-0.9561
	0.2472	-0.96556
	0.2474	-0.97485
	0.2476	-0.98396
	0.2478	-0.99286
	0.248	-1.00153
	0.2482	-1.00995
	0.2484	-1.01809
	0.2486	-1.02595
	0.2488	-1.03348
	0.249	-1.04067
	0.2492	-1.04749
	0.2494	-1.05391
	0.2496	-1.05992
	0.2498	-1.06549
	0.25	-1.07058
	0.2502	-1.07519
	0.2504	-1.07929
	0.2506	-1.08285
	0.2508	-1.08585
	0.251	-1.08828
	0.2512	-1.09011
	0.2514	-1.09132
	0.2516	-1.0919
	0.2518	-1.09183
	0.252	-1.09109
	0.2522	-1.08968
	0.2524	-1.08757
	0.2526	-1.08477
	0.2528	-1.08125
	0.253	-1.07702
	0.2532	-1.07207
	0.2534	-1.0664
	0.2536	-1.06
	0.2538	-1.05288
	0.254	-1.04503
	0.2542	-1.03647
	0.2544	-1.02719
	0.2546	-1.01721
	0.2548	-1.00653
	0.255	-0.99517
	0.2552	-0.98313
	0.2554	-0.97043
	0.2556	-0.95709
	0.2558	-0.94311
	0.256	-0.92852
	0.2562	-0.91334
	0.2564	-0.89757
	0.2566	-0.88124
	0.2568	-0.86438
	0.257	-0.84699
	0.2572	-0.8291
	0.2574	-0.81074
	0.2576	-0.79191
	0.2578	-0.77264
	0.258	-0.75296
	0.2582	-0.73287
	0.2584	-0.71241
	0.2586	-0.69158
	0.2588	-0.67041
	0.259	-0.64892
	0.2592	-0.62711
	0.2594	-0.60502
	0.2596	-0.58264
	0.2598	-0.56001
	0.26	-0.53713
	0.2602	-0.51401
	0.2604	-0.49066
	0.2606	-0.4671
	0.2608	-0.44333
	0.261	-0.41937
	0.2612	-0.39522
	0.2614	-0.3709
	0.2616	-0.3464
	0.2618	-0.32174
	0.262	-0.29692
	0.2622	-0.27194
	0.2624	-0.24682
	0.2626	-0.22154
	0.2628	-0.19613
	0.263	-0.17059
	0.2632	-0.14491
	0.2634	-0.11911
	0.2636	-0.09318
	0.2638	-0.06714
	0.264	-0.04099
	0.2642	-0.01474
	0.2644	0.01162
	0.2646	0.03806
	0.2648	0.06459
	0.265	0.09119
	0.2652	0.11785
	0.2654	0.14457
	0.2656	0.17132
	0.2658	0.1981
	0.266	0.2249
	0.2662	0.25169
	0.2664	0.27846
	0.2666	0.30519
	0.2668	0.33186
	0.267	0.35847
	0.2672	0.38497
	0.2674	0.41135
	0.2676	0.43759
	0.2678	0.46367
	0.268	0.48955
	0.2682	0.51521
	0.2684	0.54063
	0.2686	0.56577
	0.2688	0.59062
	0.269	0.61515
	0.2692	0.63931
	0.2694	0.66309
	0.2696	0.68646
	0.2698	0.70939
	0.27	0.73185
	0.2702	0.75381
	0.2704	0.77525
	0.2706	0.79613
	0.2708	0.81644
	0.271	0.83614
	0.2712	0.85522
	0.2714	0.87365
	0.2716	0.8914
	0.2718	0.90847
	0.272	0.92482
	0.2722	0.94044
	0.2724	0.95532
	0.2726	0.96944
	0.2728	0.98279
	0.273	0.99535
	0.2732	1.00713
	0.2734	1.01811
	0.2736	1.02828
	0.2738	1.03765
	0.274	1.04621
	0.2742	1.05396
	0.2744	1.06091
	0.2746	1.06706
	0.2748	1.07241
	0.275	1.07699
	0.2752	1.08079
	0.2754	1.08381
	0.2756	1.0861
	0.2758	1.08764
	0.276	1.08845
	0.2762	1.08856
	0.2764	1.08799
	0.2766	1.08674
	0.2768	1.08483
	0.277	1.0823
	0.2772	1.07916
	0.2774	1.07543
	0.2776	1.07113
	0.2778	1.06629
	0.278	1.06092
	0.2782	1.05505
	0.2784	1.0487
	0.2786	1.0419
	0.2788	1.03465
	0.279	1.02699
	0.2792	1.01894
	0.2794	1.01052
	0.2796	1.00174
	0.2798	0.99263
	0.28	0.9832
	0.2802	0.97348
	0.2804	0.96348
	0.2806	0.95322
	0.2808	0.94271
	0.281	0.93197
	0.2812	0.92101
	0.2814	0.90985
	0.2816	0.8985
	0.2818	0.88698
	0.282	0.87529
	0.2822	0.86345
	0.2824	0.85146
	0.2826	0.83935
	0.2828	0.82711
	0.283	0.81475
	0.2832	0.80229
	0.2834	0.78974
	0.2836	0.7771
	0.2838	0.76437
	0.284	0.75157
	0.2842	0.7387
	0.2844	0.72578
	0.2846	0.7128
	0.2848	0.69977
	0.285	0.6867
	0.2852	0.6736
	0.2854	0.66047
	0.2856	0.64732
	0.2858	0.63415
	0.286	0.62097
	0.2862	0.60779
	0.2864	0.59462
	0.2866	0.58146
	0.2868	0.56831
	0.287	0.55519
	0.2872	0.5421
	0.2874	0.52905
	0.2876	0.51605
	0.2878	0.50311
	0.288	0.49023
	0.2882	0.47741
	0.2884	0.46467
	0.2886	0.45203
	0.2888	0.43947
	0.289	0.42702
	0.2892	0.41467
	0.2894	0.40245
	0.2896	0.39035
	0.2898	0.37838
	0.29	0.36656
	0.2902	0.35489
	0.2904	0.34337
	0.2906	0.33201
	0.2908	0.32084
	0.291	0.30983
	0.2912	0.29902
	0.2914	0.28839
	0.2916	0.27797
	0.2918	0.26775
	0.292	0.25774
	0.2922	0.24794
	0.2924	0.23837
	0.2926	0.22901
	0.2928	0.21988
	0.293	0.21099
	0.2932	0.20232
	0.2934	0.19389
	0.2936	0.1857
	0.2938	0.17775
	0.294	0.17004
	0.2942	0.16257
	0.2944	0.15534
	0.2946	0.14835
	0.2948	0.1416
	0.295	0.13508
	0.2952	0.1288
	0.2954	0.12275
	0.2956	0.11693
	0.2958	0.11133
	0.296	0.10596
	0.2962	0.1008
	0.2964	0.09586
	0.2966	0.09113
	0.2968	0.0866
	0.297	0.08227
	0.2972	0.07814
	0.2974	0.07419
	0.2976	0.07043
	0.2978	0.06684
	0.298	0.06342
	0.2982	0.06016
	0.2984	0.05706
	0.2986	0.05411
	0.2988	0.05131
	0.299	0.04865
	0.2992	0.04612
	0.2994	0.04371
	0.2996	0.04143
	0.2998	0.03926
	0.3	0.0372
	0.3002	0.03524
	0.3004	0.03338
	0.3006	0.03162
	0.3008	0.02994
	0.301	0.02834
	0.3012	0.02682
	0.3014	0.02538
	0.3016	0.02401
	0.3018	0.0227
	0.302	0.02145
	0.3022	0.02025
	0.3024	0.01912
	0.3026	0.01803
	0.3028	0.01699
	0.303	0.016
	0.3032	0.01505
	0.3034	0.01414
	0.3036	0.01326
	0.3038	0.01242
	0.304	0.01161
	0.3042	0.01083
	0.3044	0.01008
	0.3046	0.00936
	0.3048	0.00867
	0.305	0.00799
	0.3052	0.00735
	0.3054	0.00672
	0.3056	0.00611
	0.3058	0.00552
	0.306	0.00495
	0.3062	0.0044
	0.3064	0.00387
	0.3066	0.00335
	0.3068	0.00285
	0.307	0.00237
	0.3072	0.00189
	0.3074	0.00143
	0.3076	0.000989085
	0.3078	0.000559715
	0.308	0.000141846
	0.3082	-0.000264523
	0.3084	-0.00065939
	0.3086	-0.00104
	0.3088	-0.00141
	0.309	-0.00177
	0.3092	-0.00212
	0.3094	-0.00247
	0.3096	-0.00279
	0.3098	-0.00312
	0.31	-0.00343
	0.3102	-0.00373
	0.3104	-0.00403
	0.3106	-0.00431
	0.3108	-0.00459
	0.311	-0.00485
	0.3112	-0.00511
	0.3114	-0.00537
	0.3116	-0.00561
	0.3118	-0.00585
	0.312	-0.00608
	0.3122	-0.0063
	0.3124	-0.00652
	0.3126	-0.00673
	0.3128	-0.00694
	0.313	-0.00713
	0.3132	-0.00733
	0.3134	-0.00752
	0.3136	-0.00771
	0.3138	-0.00789
	0.314	-0.00807
	0.3142	-0.00825
	0.3144	-0.00841
	0.3146	-0.00858
	0.3148	-0.00875
	0.315	-0.00891
	0.3152	-0.00907
	0.3154	-0.00923
	0.3156	-0.00939
	0.3158	-0.00955
	0.316	-0.0097
	0.3162	-0.00986
	0.3164	-0.01001
	0.3166	-0.01016
	0.3168	-0.01032
	0.317	-0.01047
	0.3172	-0.01062
	0.3174	-0.01078
	0.3176	-0.01093
	0.3178	-0.01108
	0.318	-0.01124
	0.3182	-0.01139
	0.3184	-0.01154
	0.3186	-0.0117
	0.3188	-0.01186
	0.319	-0.01201
	0.3192	-0.01217
	0.3194	-0.01233
	0.3196	-0.01248
	0.3198	-0.01264
	0.32	-0.01279
	0.3202	-0.01295
	0.3204	-0.0131
	0.3206	-0.01326
	0.3208	-0.01341
	0.321	-0.01356
	0.3212	-0.01372
	0.3214	-0.01387
	0.3216	-0.01402
	0.3218	-0.01416
	0.322	-0.01431
	0.3222	-0.01445
	0.3224	-0.01459
	0.3226	-0.01473
	0.3228	-0.01486
	0.323	-0.01499
	0.3232	-0.01512
	0.3234	-0.01525
	0.3236	-0.01538
	0.3238	-0.0155
	0.324	-0.01561
	0.3242	-0.01572
	0.3244	-0.01583
	0.3246	-0.01593
	0.3248	-0.01603
	0.325	-0.01613
	0.3252	-0.01622
	0.3254	-0.01631
	0.3256	-0.01639
	0.3258	-0.01647
	0.326	-0.01655
	0.3262	-0.01662
	0.3264	-0.01668
	0.3266	-0.01674
	0.3268	-0.0168
	0.327	-0.01685
	0.3272	-0.0169
	0.3274	-0.01694
	0.3276	-0.01698
	0.3278	-0.01702
	0.328	-0.01705
	0.3282	-0.01708
	0.3284	-0.01711
	0.3286	-0.01713
	0.3288	-0.01714
	0.329	-0.01716
	0.3292	-0.01717
	0.3294	-0.01718
	0.3296	-0.01719
	0.3298	-0.01719
	0.33	-0.01719
	0.3302	-0.01719
	0.3304	-0.01719
	0.3306	-0.01718
	0.3308	-0.01717
	0.331	-0.01717
	0.3312	-0.01716
	0.3314	-0.01715
	0.3316	-0.01714
	0.3318	-0.01712
	0.332	-0.01711
	0.3322	-0.0171
	0.3324	-0.01709
	0.3326	-0.01708
	0.3328	-0.01707
	0.333	-0.01705
	0.3332	-0.01704
	0.3334	-0.01703
	0.3336	-0.01701
	0.3338	-0.017
	0.334	-0.01698
	0.3342	-0.01697
	0.3344	-0.01696
	0.3346	-0.01694
	0.3348	-0.01693
	0.335	-0.01692
	0.3352	-0.01691
	0.3354	-0.0169
	0.3356	-0.01689
	0.3358	-0.01688
	0.336	-0.01686
	0.3362	-0.01686
	0.3364	-0.01685
	0.3366	-0.01683
	0.3368	-0.01683
	0.337	-0.01681
	0.3372	-0.0168
	0.3374	-0.0168
	0.3376	-0.01678
	0.3378	-0.01678
	0.338	-0.01677
	0.3382	-0.01676
	0.3384	-0.01675
	0.3386	-0.01674
	0.3388	-0.01673
	0.339	-0.01671
	0.3392	-0.0167
	0.3394	-0.01669
	0.3396	-0.01668
	0.3398	-0.01667
	0.34	-0.01665
	0.3402	-0.01664
	0.3404	-0.01663
	0.3406	-0.01661
	0.3408	-0.0166
	0.341	-0.01658
	0.3412	-0.01656
	0.3414	-0.01654
	0.3416	-0.01652
	0.3418	-0.0165
	0.342	-0.01648
	0.3422	-0.01645
	0.3424	-0.01642
	0.3426	-0.0164
	0.3428	-0.01637
	0.343	-0.01634
	0.3432	-0.0163
	0.3434	-0.01627
	0.3436	-0.01623
	0.3438	-0.01619
	0.344	-0.01615
	0.3442	-0.0161
	0.3444	-0.01606
	0.3446	-0.01601
	0.3448	-0.01596
	0.345	-0.0159
	0.3452	-0.01584
	0.3454	-0.01578
	0.3456	-0.01572
	0.3458	-0.01565
	0.346	-0.01558
	0.3462	-0.01551
	0.3464	-0.01544
	0.3466	-0.01536
	0.3468	-0.01528
	0.347	-0.0152
	0.3472	-0.01511
	0.3474	-0.01502
	0.3476	-0.01493
	0.3478	-0.01484
	0.348	-0.01474
	0.3482	-0.01464
	0.3484	-0.01454
	0.3486	-0.01444
	0.3488	-0.01433
	0.349	-0.01423
	0.3492	-0.01412
	0.3494	-0.01401
	0.3496	-0.0139
	0.3498	-0.01379
	0.35	-0.01367
	0.3502	-0.01356
	0.3504	-0.01345
	0.3506	-0.01333
	0.3508	-0.01322
	0.351	-0.0131
	0.3512	-0.01299
	0.3514	-0.01287
	0.3516	-0.01276
	0.3518	-0.01264
	0.352	-0.01253
	0.3522	-0.01242
	0.3524	-0.01231
	0.3526	-0.0122
	0.3528	-0.0121
	0.353	-0.01199
	0.3532	-0.01188
	0.3534	-0.01178
	0.3536	-0.01168
	0.3538	-0.01159
	0.354	-0.01149
	0.3542	-0.0114
	0.3544	-0.01131
	0.3546	-0.01122
	0.3548	-0.01114
	0.355	-0.01106
	0.3552	-0.01098
	0.3554	-0.01091
	0.3556	-0.01084
	0.3558	-0.01077
	0.356	-0.01071
	0.3562	-0.01065
	0.3564	-0.01059
	0.3566	-0.01053
	0.3568	-0.01049
	0.357	-0.01044
	0.3572	-0.01039
	0.3574	-0.01035
	0.3576	-0.01032
	0.3578	-0.01028
	0.358	-0.01025
	0.3582	-0.01022
	0.3584	-0.0102
	0.3586	-0.01018
	0.3588	-0.01016
	0.359	-0.01015
	0.3592	-0.01014
	0.3594	-0.01013
	0.3596	-0.01012
	0.3598	-0.01012
	0.36	-0.01012
	0.3602	-0.01012
	0.3604	-0.01013
	0.3606	-0.01014
	0.3608	-0.01015
	0.361	-0.01016
	0.3612	-0.01017
	0.3614	-0.01019
	0.3616	-0.01021
	0.3618	-0.01023
	0.362	-0.01026
	0.3622	-0.01029
	0.3624	-0.01031
	0.3626	-0.01034
	0.3628	-0.01037
	0.363	-0.0104
	0.3632	-0.01044
	0.3634	-0.01047
	0.3636	-0.01051
	0.3638	-0.01055
	0.364	-0.01058
	0.3642	-0.01062
	0.3644	-0.01067
	0.3646	-0.0107
	0.3648	-0.01075
	0.365	-0.01078
	0.3652	-0.01082
	0.3654	-0.01086
	0.3656	-0.0109
	0.3658	-0.01094
	0.366	-0.01098
	0.3662	-0.01102
	0.3664	-0.01106
	0.3666	-0.0111
	0.3668	-0.01113
	0.367	-0.01117
	0.3672	-0.0112
	0.3674	-0.01123
	0.3676	-0.01126
	0.3678	-0.01129
	0.368	-0.01132
	0.3682	-0.01134
	0.3684	-0.01136
	0.3686	-0.01139
	0.3688	-0.01141
	0.369	-0.01142
	0.3692	-0.01143
	0.3694	-0.01144
	0.3696	-0.01145
	0.3698	-0.01145
	0.37	-0.01145
	0.3702	-0.01145
	0.3704	-0.01145
	0.3706	-0.01144
	0.3708	-0.01143
	0.371	-0.01141
	0.3712	-0.0114
	0.3714	-0.01138
	0.3716	-0.01136
	0.3718	-0.01133
	0.372	-0.01131
	0.3722	-0.01127
	0.3724	-0.01124
	0.3726	-0.0112
	0.3728	-0.01116
	0.373	-0.01112
	0.3732	-0.01108
	0.3734	-0.01103
	0.3736	-0.01098
	0.3738	-0.01093
	0.374	-0.01088
	0.3742	-0.01083
	0.3744	-0.01077
	0.3746	-0.01072
	0.3748	-0.01066
	0.375	-0.0106
	0.3752	-0.01054
	0.3754	-0.01048
	0.3756	-0.01041
	0.3758	-0.01035
	0.376	-0.01028
	0.3762	-0.01021
	0.3764	-0.01014
	0.3766	-0.01007
	0.3768	-0.01001
	0.377	-0.00994
	0.3772	-0.00987
	0.3774	-0.0098
	0.3776	-0.00972
	0.3778	-0.00965
	0.378	-0.00958
	0.3782	-0.0095
	0.3784	-0.00943
	0.3786	-0.00936
	0.3788	-0.00929
	0.379	-0.00921
	0.3792	-0.00914
	0.3794	-0.00906
	0.3796	-0.00899
	0.3798	-0.00892
	0.38	-0.00884
	0.3802	-0.00877
	0.3804	-0.0087
	0.3806	-0.00863
	0.3808	-0.00855
	0.381	-0.00848
	0.3812	-0.00841
	0.3814	-0.00833
	0.3816	-0.00826
	0.3818	-0.00819
	0.382	-0.00813
	0.3822	-0.00806
	0.3824	-0.00799
	0.3826	-0.00792
	0.3828	-0.00786
	0.383	-0.0078
	0.3832	-0.00774
	0.3834	-0.00767
	0.3836	-0.00762
	0.3838	-0.00756
	0.384	-0.0075
	0.3842	-0.00745
	0.3844	-0.0074
	0.3846	-0.00734
	0.3848	-0.00729
	0.385	-0.00724
	0.3852	-0.0072
	0.3854	-0.00715
	0.3856	-0.00711
	0.3858	-0.00707
	0.386	-0.00703
	0.3862	-0.00698
	0.3864	-0.00695
	0.3866	-0.00691
	0.3868	-0.00687
	0.387	-0.00684
	0.3872	-0.0068
	0.3874	-0.00677
	0.3876	-0.00674
	0.3878	-0.00671
	0.388	-0.00669
	0.3882	-0.00666
	0.3884	-0.00664
	0.3886	-0.00661
	0.3888	-0.00659
	0.389	-0.00656
	0.3892	-0.00654
	0.3894	-0.00652
	0.3896	-0.00649
	0.3898	-0.00648
	0.39	-0.00646
	0.3902	-0.00644
	0.3904	-0.00642
	0.3906	-0.0064
	0.3908	-0.00638
	0.391	-0.00636
	0.3912	-0.00634
	0.3914	-0.00633
	0.3916	-0.00631
	0.3918	-0.00629
	0.392	-0.00627
	0.3922	-0.00625
	0.3924	-0.00623
	0.3926	-0.00621
	0.3928	-0.0062
	0.393	-0.00618
	0.3932	-0.00616
	0.3934	-0.00615
	0.3936	-0.00613
	0.3938	-0.00611
	0.394	-0.0061
	0.3942	-0.00608
	0.3944	-0.00607
	0.3946	-0.00605
	0.3948	-0.00604
	0.395	-0.00602
	0.3952	-0.00601
	0.3954	-0.006
	0.3956	-0.00598
	0.3958	-0.00597
	0.396	-0.00596
	0.3962	-0.00595
	0.3964	-0.00594
	0.3966	-0.00593
	0.3968	-0.00592
	0.397	-0.00592
	0.3972	-0.00591
	0.3974	-0.0059
	0.3976	-0.0059
	0.3978	-0.00589
	0.398	-0.00589
	0.3982	-0.00588
	0.3984	-0.00588
	0.3986	-0.00587
	0.3988	-0.00587
	0.399	-0.00586
	0.3992	-0.00585
	0.3994	-0.00585
	0.3996	-0.00584
[truncated: 47,896 more rows]

## Sheet: Fig. 2g
	Time (s)	Charge (nC)
	0	0.65025
	0.0001	0.65175
	0.0002	0.65325
	0.0003	0.65475
	0.0004	0.657
	0.0005	0.6585
	0.0006	0.66075
	0.0007	0.663
	0.0008	0.66525
	0.0009	0.6675
	0.001	0.66975
	0.0011	0.672
	0.0012	0.675
	0.0013	0.67725
	0.0014	0.68025
	0.0015	0.6825
	0.0016	0.6855
	0.0017	0.6885
	0.0018	0.69075
	0.0019	0.69375
	0.002	0.69675
	0.0021	0.699
	0.0022	0.702
	0.0023	0.705
	0.0024	0.70725
	0.0025	0.71025
	0.0026	0.7125
	0.0027	0.71475
	0.0028	0.71775
	0.0029	0.72
	0.003	0.72225
	0.0031	0.72375
	0.0032	0.726
	0.0033	0.72825
	0.0034	0.72975
	0.0035	0.73125
	0.0036	0.73275
	0.0037	0.73425
	0.0038	0.735
	0.0039	0.7365
	0.004	0.73725
	0.0041	0.738
	0.0042	0.738
	0.0043	0.73875
	0.0044	0.73875
	0.0045	0.73875
	0.0046	0.738
	0.0047	0.738
	0.0048	0.73725
	0.0049	0.7365
	0.005	0.73575
	0.0051	0.73425
	0.0052	0.73275
	0.0053	0.73125
	0.0054	0.72975
	0.0055	0.72825
	0.0056	0.726
	0.0057	0.72375
	0.0058	0.7215
	0.0059	0.71925
	0.006	0.717
	0.0061	0.71475
	0.0062	0.71175
	0.0063	0.70875
	0.0064	0.70575
	0.0065	0.7035
	0.0066	0.7005
	0.0067	0.6975
	0.0068	0.6945
	0.0069	0.6915
	0.007	0.6885
	0.0071	0.6855
	0.0072	0.6825
	0.0073	0.6795
	0.0074	0.67725
	0.0075	0.67425
	0.0076	0.67125
	0.0077	0.669
	0.0078	0.66675
	0.0079	0.66375
	0.008	0.66225
	0.0081	0.66
	0.0082	0.65775
	0.0083	0.65625
	0.0084	0.65475
	0.0085	0.65325
	0.0086	0.65175
	0.0087	0.651
	0.0088	0.6495
	0.0089	0.6495
	0.009	0.64875
	0.0091	0.648
	0.0092	0.648
	0.0093	0.648
	0.0094	0.64875
	0.0095	0.64875
	0.0096	0.6495
	0.0097	0.65025
	0.0098	0.651
	0.0099	0.6525
	0.01	0.654
	0.0101	0.6555
	0.0102	0.657
	0.0103	0.6585
	0.0104	0.66075
	0.0105	0.663
	0.0106	0.66525
	0.0107	0.6675
	0.0108	0.66975
	0.0109	0.672
	0.011	0.675
	0.0111	0.67725
	0.0112	0.68025
	0.0113	0.68325
	0.0114	0.6855
	0.0115	0.6885
	0.0116	0.6915
	0.0117	0.6945
	0.0118	0.6975
	0.0119	0.7005
	0.012	0.70275
	0.0121	0.70575
	0.0122	0.70875
	0.0123	0.711
	0.0124	0.714
	0.0125	0.71625
	0.0126	0.71925
	0.0127	0.7215
	0.0128	0.72375
	0.0129	0.726
	0.013	0.7275
	0.0131	0.72975
	0.0132	0.73125
	0.0133	0.73275
	0.0134	0.73425
	0.0135	0.73575
	0.0136	0.7365
	0.0137	0.73725
	0.0138	0.738
	0.0139	0.73875
	0.014	0.73875
	0.0141	0.73875
	0.0142	0.73875
	0.0143	0.73875
	0.0144	0.738
	0.0145	0.738
	0.0146	0.7365
	0.0147	0.73575
	0.0148	0.735
	0.0149	0.7335
	0.015	0.732
	0.0151	0.72975
	0.0152	0.72825
	0.0153	0.726
	0.0154	0.72375
	0.0155	0.7215
	0.0156	0.71925
	0.0157	0.71625
	0.0158	0.71325
	0.0159	0.711
	0.016	0.708
	0.0161	0.705
	0.0162	0.702
	0.0163	0.69825
	0.0164	0.69525
	0.0165	0.69225
	0.0166	0.6885
	0.0167	0.6855
	0.0168	0.68175
	0.0169	0.67875
	0.017	0.67575
	0.0171	0.672
	0.0172	0.669
	0.0173	0.666
	0.0174	0.663
	0.0175	0.66
	0.0176	0.657
	0.0177	0.654
	0.0178	0.651
	0.0179	0.64875
	0.018	0.6465
	0.0181	0.64425
	0.0182	0.642
	0.0183	0.63975
	0.0184	0.63825
	0.0185	0.63675
	0.0186	0.63525
	0.0187	0.63375
	0.0188	0.633
	0.0189	0.6315
	0.019	0.63075
	0.0191	0.63075
	0.0192	0.63
	0.0193	0.63
	0.0194	0.63075
	0.0195	0.63075
	0.0196	0.6315
	0.0197	0.63225
	0.0198	0.633
	0.0199	0.63375
	0.02	0.63525
	0.0201	0.63675
	0.0202	0.63825
	0.0203	0.6405
	0.0204	0.642
	0.0205	0.64425
	0.0206	0.6465
	0.0207	0.64875
	0.0208	0.65175
	0.0209	0.654
	0.021	0.657
	0.0211	0.66
	0.0212	0.66225
	0.0213	0.66525
	0.0214	0.66825
	0.0215	0.67125
	0.0216	0.67425
	0.0217	0.67725
	0.0218	0.681
	0.0219	0.684
	0.022	0.687
	0.0221	0.69
	0.0222	0.693
	0.0223	0.696
	0.0224	0.69825
	0.0225	0.70125
	0.0226	0.70425
	0.0227	0.7065
	0.0228	0.70875
	0.0229	0.71175
	0.023	0.714
	0.0231	0.7155
	0.0232	0.71775
	0.0233	0.72
	0.0234	0.7215
	0.0235	0.723
	0.0236	0.7245
	0.0237	0.72525
	0.0238	0.72675
	0.0239	0.7275
	0.024	0.72825
	0.0241	0.72825
	0.0242	0.729
	0.0243	0.729
	0.0244	0.729
	0.0245	0.729
	0.0246	0.72825
	0.0247	0.7275
	0.0248	0.72675
	0.0249	0.726
	0.025	0.72525
	0.0251	0.72375
	0.0252	0.72225
	0.0253	0.72075
	0.0254	0.71925
	0.0255	0.71775
	0.0256	0.7155
	0.0257	0.714
	0.0258	0.71175
	0.0259	0.7095
	0.026	0.70725
	0.0261	0.70425
	0.0262	0.702
	0.0263	0.69975
	0.0264	0.69675
	0.0265	0.6945
	0.0266	0.6915
	0.0267	0.68925
	0.0268	0.68625
	0.0269	0.68325
	0.027	0.681
	0.0271	0.678
	0.0272	0.675
	0.0273	0.67275
	0.0274	0.6705
	0.0275	0.6675
	0.0276	0.66525
	0.0277	0.663
	0.0278	0.66075
	0.0279	0.6585
	0.028	0.65625
	0.0281	0.654
	0.0282	0.6525
	0.0283	0.65025
	0.0284	0.64875
	0.0285	0.64725
	0.0286	0.6465
	0.0287	0.645
	0.0288	0.64425
	0.0289	0.6435
	0.029	0.64275
	0.0291	0.642
	0.0292	0.642
	0.0293	0.64125
	0.0294	0.642
	0.0295	0.642
	0.0296	0.642
	0.0297	0.64275
	0.0298	0.6435
	0.0299	0.64425
	0.03	0.645
	0.0301	0.6465
	0.0302	0.648
	0.0303	0.6495
	0.0304	0.651
	0.0305	0.6525
	0.0306	0.65475
	0.0307	0.65625
	0.0308	0.6585
	0.0309	0.66075
	0.031	0.663
	0.0311	0.66525
	0.0312	0.66825
	0.0313	0.6705
	0.0314	0.6735
	0.0315	0.67575
	0.0316	0.67875
	0.0317	0.681
	0.0318	0.684
	0.0319	0.68625
	0.032	0.68925
	0.0321	0.69225
	0.0322	0.6945
	0.0323	0.6975
	0.0324	0.69975
	0.0325	0.70275
	0.0326	0.705
	0.0327	0.70725
	0.0328	0.7095
	0.0329	0.71175
	0.033	0.714
	0.0331	0.71625
	0.0332	0.71775
	0.0333	0.72
	0.0334	0.7215
	0.0335	0.723
	0.0336	0.7245
	0.0337	0.72525
	0.0338	0.72675
	0.0339	0.7275
	0.034	0.72825
	0.0341	0.729
	0.0342	0.72975
	0.0343	0.72975
	0.0344	0.72975
	0.0345	0.72975
	0.0346	0.72975
	0.0347	0.72975
	0.0348	0.729
	0.0349	0.72825
	0.035	0.7275
	0.0351	0.726
	0.0352	0.72525
	0.0353	0.72375
	0.0354	0.72225
	0.0355	0.72075
	0.0356	0.7185
	0.0357	0.717
	0.0358	0.71475
	0.0359	0.7125
	0.036	0.71025
	0.0361	0.70725
	0.0362	0.705
	0.0363	0.702
	0.0364	0.69975
	0.0365	0.69675
	0.0366	0.69375
	0.0367	0.69075
	0.0368	0.68775
	0.0369	0.68475
	0.037	0.68175
	0.0371	0.67875
	0.0372	0.67575
	0.0373	0.67275
	0.0374	0.66975
	0.0375	0.66675
	0.0376	0.66375
	0.0377	0.66075
	0.0378	0.65775
	0.0379	0.6555
	0.038	0.6525
	0.0381	0.65025
	0.0382	0.648
	0.0383	0.64575
	0.0384	0.64425
	0.0385	0.642
	0.0386	0.6405
	0.0387	0.639
	0.0388	0.6375
	0.0389	0.63675
	0.039	0.636
	0.0391	0.63525
	0.0392	0.6345
	0.0393	0.6345
	0.0394	0.6345
	0.0395	0.6345
	0.0396	0.63525
	0.0397	0.63525
	0.0398	0.636
	0.0399	0.6375
	0.04	0.63825
	0.0401	0.63975
	0.0402	0.64125
	0.0403	0.6435
	0.0404	0.645
	0.0405	0.64725
	0.0406	0.6495
	0.0407	0.6525
	0.0408	0.65475
	0.0409	0.657
	0.041	0.66
	0.0411	0.663
	0.0412	0.666
	0.0413	0.669
	0.0414	0.672
	0.0415	0.67575
	0.0416	0.67875
	0.0417	0.68175
	0.0418	0.68475
	0.0419	0.6885
	0.042	0.6915
	0.0421	0.6945
	0.0422	0.69825
	0.0423	0.70125
	0.0424	0.70425
	0.0425	0.70725
	0.0426	0.71025
	0.0427	0.71325
	0.0428	0.7155
	0.0429	0.7185
	0.043	0.72075
	0.0431	0.723
	0.0432	0.72525
	0.0433	0.7275
	0.0434	0.729
	0.0435	0.73125
	0.0436	0.73275
	0.0437	0.73425
	0.0438	0.735
	0.0439	0.7365
	0.044	0.73725
	0.0441	0.738
	0.0442	0.738
	0.0443	0.73875
	0.0444	0.73875
	0.0445	0.73875
	0.0446	0.73875
	0.0447	0.738
	0.0448	0.73725
	0.0449	0.7365
	0.045	0.73575
	0.0451	0.735
	0.0452	0.7335
	0.0453	0.732
	0.0454	0.7305
	0.0455	0.72825
	0.0456	0.72675
	0.0457	0.7245
	0.0458	0.72225
	0.0459	0.72
	0.046	0.71775
	0.0461	0.7155
	0.0462	0.71325
	0.0463	0.71025
	0.0464	0.708
	0.0465	0.705
	0.0466	0.702
	0.0467	0.699
	0.0468	0.69675
	0.0469	0.69375
	0.047	0.69075
	0.0471	0.68775
	0.0472	0.6855
	0.0473	0.6825
	0.0474	0.6795
	0.0475	0.67725
	0.0476	0.675
	0.0477	0.672
	0.0478	0.66975
	0.0479	0.6675
	0.048	0.66525
	0.0481	0.663
	0.0482	0.6615
	0.0483	0.65925
	0.0484	0.65775
	0.0485	0.65625
	0.0486	0.65475
	0.0487	0.65325
	0.0488	0.6525
	0.0489	0.65175
	0.049	0.651
	0.0491	0.65025
	0.0492	0.65025
	0.0493	0.6495
	0.0494	0.6495
	0.0495	0.65025
	0.0496	0.65025
	0.0497	0.651
	0.0498	0.65175
	0.0499	0.6525
	0.05	0.65325
	0.0501	0.65475
	0.0502	0.6555
	0.0503	0.657
	0.0504	0.6585
	0.0505	0.66075
	0.0506	0.66225
	0.0507	0.6645
	0.0508	0.666
	0.0509	0.66825
	0.051	0.6705
	0.0511	0.67275
	0.0512	0.675
	0.0513	0.678
	0.0514	0.68025
	0.0515	0.68325
	0.0516	0.6855
	0.0517	0.68775
	0.0518	0.69075
	0.0519	0.693
	0.052	0.696
	0.0521	0.69825
	0.0522	0.70125
	0.0523	0.7035
	0.0524	0.7065
	0.0525	0.70875
	0.0526	0.711
	0.0527	0.71325
	0.0528	0.7155
	0.0529	0.71775
	0.053	0.72
	0.0531	0.72225
	0.0532	0.72375
	0.0533	0.72525
	0.0534	0.7275
	0.0535	0.729
	0.0536	0.7305
	0.0537	0.73125
	0.0538	0.73275
	0.0539	0.7335
	0.054	0.73425
	0.0541	0.735
	0.0542	0.73575
	0.0543	0.7365
	0.0544	0.7365
	0.0545	0.7365
	0.0546	0.7365
	0.0547	0.7365
	0.0548	0.73575
	0.0549	0.735
	0.055	0.735
	0.0551	0.7335
	0.0552	0.73275
	0.0553	0.732
	0.0554	0.7305
	0.0555	0.729
	0.0556	0.7275
	0.0557	0.726
	0.0558	0.7245
	0.0559	0.72225
	0.056	0.72075
	0.0561	0.7185
	0.0562	0.71625
	0.0563	0.714
	0.0564	0.71175
	0.0565	0.7095
	0.0566	0.70725
	0.0567	0.705
	0.0568	0.702
	0.0569	0.69975
	0.057	0.6975
	0.0571	0.69525
	0.0572	0.693
	0.0573	0.69
	0.0574	0.68775
	0.0575	0.6855
	0.0576	0.68325
	0.0577	0.68175
	0.0578	0.6795
	0.0579	0.67725
	0.058	0.67575
	0.0581	0.67425
	0.0582	0.67275
	0.0583	0.67125
	0.0584	0.66975
	0.0585	0.66825
	0.0586	0.6675
	0.0587	0.66675
	0.0588	0.666
	0.0589	0.666
	0.059	0.66525
	0.0591	0.66525
	0.0592	0.66525
	0.0593	0.666
	0.0594	0.666
	0.0595	0.66675
	0.0596	0.6675
	0.0597	0.669
	0.0598	0.66975
	0.0599	0.67125
	0.06	0.67275
	0.0601	0.67425
	0.0602	0.6765
	0.0603	0.67875
	0.0604	0.68025
	0.0605	0.68325
	0.0606	0.6855
	0.0607	0.68775
	0.0608	0.69075
	0.0609	0.693
	0.061	0.696
	0.0611	0.699
	0.0612	0.702
	0.0613	0.705
	0.0614	0.708
	0.0615	0.711
	0.0616	0.71475
	0.0617	0.71775
	0.0618	0.72075
	0.0619	0.72375
	0.062	0.7275
	0.0621	0.7305
	0.0622	0.7335
	0.0623	0.7365
	0.0624	0.7395
	0.0625	0.7425
	0.0626	0.74475
	0.0627	0.74775
	0.0628	0.75
	0.0629	0.753
	0.063	0.75525
	0.0631	0.7575
	0.0632	0.759
	0.0633	0.76125
	0.0634	0.76275
	0.0635	0.76425
	0.0636	0.765
	0.0637	0.7665
	0.0638	0.76725
	0.0639	0.768
	0.064	0.76875
	0.0641	0.76875
	0.0642	0.76875
	0.0643	0.76875
	0.0644	0.768
	0.0645	0.768
	0.0646	0.7665
	0.0647	0.76575
	0.0648	0.76425
	0.0649	0.76275
	0.065	0.76125
	0.0651	0.75975
	0.0652	0.7575
	0.0653	0.75525
	0.0654	0.75225
	0.0655	0.75
	0.0656	0.747
	0.0657	0.744
	0.0658	0.741
	0.0659	0.738
	0.066	0.735
	0.0661	0.73125
	0.0662	0.7275
	0.0663	0.7245
	0.0664	0.72075
	0.0665	0.717
	0.0666	0.71325
	0.0667	0.7095
	0.0668	0.70575
	0.0669	0.70275
	0.067	0.699
	0.0671	0.69525
	0.0672	0.69225
	0.0673	0.6885
	0.0674	0.6855
	0.0675	0.6825
	0.0676	0.6795
	0.0677	0.6765
	0.0678	0.67425
	0.0679	0.67125
	0.068	0.669
	0.0681	0.66675
	0.0682	0.66525
	0.0683	0.66375
	0.0684	0.66225
	0.0685	0.66075
	0.0686	0.65925
	0.0687	0.6585
	0.0688	0.6585
	0.0689	0.65775
	0.069	0.65775
	0.0691	0.65775
	0.0692	0.65775
	0.0693	0.6585
	0.0694	0.65925
	0.0695	0.66
	0.0696	0.66075
	0.0697	0.66225
	0.0698	0.66375
	0.0699	0.66525
	0.07	0.6675
	0.0701	0.669
	0.0702	0.67125
	0.0703	0.67425
	0.0704	0.6765
	0.0705	0.67875
	0.0706	0.68175
	0.0707	0.684
	0.0708	0.687
	0.0709	0.69
	0.071	0.693
	0.0711	0.696
	0.0712	0.699
	0.0713	0.70275
	0.0714	0.70575
	0.0715	0.70875
	0.0716	0.71175
	0.0717	0.7155
	0.0718	0.7185
	0.0719	0.7215
	0.072	0.7245
	0.0721	0.7275
	0.0722	0.7305
	0.0723	0.7335
	0.0724	0.7365
	0.0725	0.7395
	0.0726	0.74175
	0.0727	0.74475
	0.0728	0.747
	0.0729	0.74925
	0.073	0.7515
	0.0731	0.75375
	0.0732	0.75525
	0.0733	0.7575
	0.0734	0.759
	0.0735	0.7605
	0.0736	0.762
	0.0737	0.7635
	0.0738	0.76425
	0.0739	0.765
	0.074	0.76575
	0.0741	0.7665
	0.0742	0.7665
	0.0743	0.76725
	0.0744	0.76725
	0.0745	0.7665
	0.0746	0.7665
	0.0747	0.76575
	0.0748	0.765
	0.0749	0.76425
	0.075	0.7635
	0.0751	0.762
	0.0752	0.7605
	0.0753	0.759
	0.0754	0.7575
	0.0755	0.75525
	0.0756	0.75375
	0.0757	0.7515
	0.0758	0.74925
	0.0759	0.747
	0.076	0.74475
	0.0761	0.74175
	0.0762	0.7395
	0.0763	0.7365
	0.0764	0.7335
	0.0765	0.73125
	0.0766	0.72825
	0.0767	0.72525
	0.0768	0.72225
	0.0769	0.71925
	0.077	0.717
	0.0771	0.714
	0.0772	0.711
	0.0773	0.708
	0.0774	0.70575
	0.0775	0.70275
	0.0776	0.7005
	0.0777	0.6975
	0.0778	0.69525
	0.0779	0.693
	0.078	0.6915
	0.0781	0.68925
	0.0782	0.68775
	0.0783	0.6855
	0.0784	0.684
	0.0785	0.68325
	0.0786	0.68175
	0.0787	0.681
	0.0788	0.68025
	0.0789	0.6795
	0.079	0.6795
	0.0791	0.6795
	0.0792	0.6795
	0.0793	0.6795
	0.0794	0.68025
	0.0795	0.681
	0.0796	0.68175
	0.0797	0.68325
	0.0798	0.684
	0.0799	0.6855
	0.08	0.68775
	0.0801	0.68925
	0.0802	0.6915
	0.0803	0.69375
	0.0804	0.696
	0.0805	0.69825
	0.0806	0.7005
	0.0807	0.7035
	0.0808	0.7065
	0.0809	0.7095
	0.081	0.7125
	0.0811	0.7155
	0.0812	0.7185
	0.0813	0.7215
	0.0814	0.7245
	0.0815	0.72825
	0.0816	0.73125
	0.0817	0.73425
	0.0818	0.738
	0.0819	0.741
	0.082	0.744
	0.0821	0.747
	0.0822	0.75
	0.0823	0.753
	0.0824	0.756
	0.0825	0.75825
	0.0826	0.76125
	0.0827	0.7635
	0.0828	0.76575
	0.0829	0.768
	0.083	0.77025
	0.0831	0.77175
	0.0832	0.774
	0.0833	0.7755
	0.0834	0.77625
	0.0835	0.77775
	0.0836	0.7785
	0.0837	0.77925
	0.0838	0.78
	0.0839	0.78075
	0.084	0.78075
	0.0841	0.78075
	0.0842	0.78075
	0.0843	0.78075
	0.0844	0.78
	0.0845	0.77925
	0.0846	0.7785
	0.0847	0.77775
	0.0848	0.77625
	0.0849	0.77475
	0.085	0.77325
	0.0851	0.77175
	0.0852	0.77025
	0.0853	0.768
	0.0854	0.7665
	0.0855	0.76425
	0.0856	0.762
	0.0857	0.75975
	0.0858	0.7575
	0.0859	0.7545
	0.086	0.75225
	0.0861	0.74925
	0.0862	0.747
	0.0863	0.744
	0.0864	0.741
	0.0865	0.73875
	0.0866	0.73575
	0.0867	0.73275
	0.0868	0.7305
	0.0869	0.7275
	0.087	0.72525
	0.0871	0.72225
	0.0872	0.72
	0.0873	0.717
	0.0874	0.71475
	0.0875	0.71175
	0.0876	0.7095
	0.0877	0.70725
	0.0878	0.705
	0.0879	0.70275
	0.088	0.70125
	0.0881	0.699
	0.0882	0.6975
	0.0883	0.69525
	0.0884	0.69375
	0.0885	0.69225
	0.0886	0.69075
	0.0887	0.69
	0.0888	0.68925
	0.0889	0.68775
	0.089	0.687
	0.0891	0.687
	0.0892	0.68625
	0.0893	0.68625
	0.0894	0.6855
	0.0895	0.6855
	0.0896	0.68625
	0.0897	0.68625
	0.0898	0.687
	0.0899	0.68775
	0.09	0.6885
	0.0901	0.68925
	0.0902	0.69075
	0.0903	0.6915
	0.0904	0.693
	0.0905	0.6945
	0.0906	0.69675
	0.0907	0.69825
	0.0908	0.7005
	0.0909	0.70275
	0.091	0.705
	0.0911	0.70725
	0.0912	0.7095
	0.0913	0.7125
	0.0914	0.71475
	0.0915	0.71775
	0.0916	0.72075
	0.0917	0.72375
	0.0918	0.72675
	0.0919	0.729
	0.092	0.732
	0.0921	0.735
	0.0922	0.738
	0.0923	0.741
	0.0924	0.744
	0.0925	0.747
	0.0926	0.75
	0.0927	0.753
	0.0928	0.75525
	0.0929	0.75825
	0.093	0.7605
	0.0931	0.76275
	0.0932	0.765
	0.0933	0.76725
	0.0934	0.7695
	0.0935	0.77175
	0.0936	0.77325
	0.0937	0.77475
	0.0938	0.77625
	0.0939	0.77775
	0.094	0.7785
	0.0941	0.77925
	0.0942	0.78
	0.0943	0.78075
	0.0944	0.78075
	0.0945	0.7815
	0.0946	0.7815
	0.0947	0.78075
	0.0948	0.78075
	0.0949	0.78
	0.095	0.77925
	0.0951	0.7785
	0.0952	0.77775
	0.0953	0.77625
	0.0954	0.7755
	0.0955	0.774
	0.0956	0.77175
	0.0957	0.77025
	0.0958	0.76875
	0.0959	0.7665
	0.096	0.76425
	0.0961	0.762
	0.0962	0.7605
	0.0963	0.7575
	0.0964	0.75525
	0.0965	0.753
	0.0966	0.75075
	0.0967	0.7485
	0.0968	0.7455
	0.0969	0.74325
	0.097	0.74025
	0.0971	0.738
	0.0972	0.73575
	0.0973	0.73275
	0.0974	0.7305
	0.0975	0.72825
	0.0976	0.726
	0.0977	0.72375
	0.0978	0.7215
	0.0979	0.71925
	0.098	0.717
	0.0981	0.7155
	0.0982	0.71325
	0.0983	0.71175
	0.0984	0.71025
	0.0985	0.70875
	0.0986	0.70725
	0.0987	0.70575
	0.0988	0.705
	0.0989	0.70425
	0.099	0.7035
	0.0991	0.70275
	0.0992	0.702
	0.0993	0.702
	0.0994	0.702
	0.0995	0.702
	0.0996	0.702
	0.0997	0.70275
	0.0998	0.70275
	0.0999	0.7035
	0.1	0.705
	0.1001	0.70575
	0.1002	0.70725
	0.1003	0.70875
	0.1004	0.71025
	0.1005	0.71175
	0.1006	0.71325
	0.1007	0.7155
	0.1008	0.71775
	0.1009	0.72
	0.101	0.72225
	0.1011	0.7245
	0.1012	0.7275
	0.1013	0.72975
	0.1014	0.73275
	0.1015	0.73575
	0.1016	0.73875
	0.1017	0.741
	0.1018	0.744
	0.1019	0.747
	0.102	0.75
	0.1021	0.753
	0.1022	0.756
	0.1023	0.759
	0.1024	0.762
	0.1025	0.76425
	0.1026	0.76725
	0.1027	0.7695
	0.1028	0.7725
	0.1029	0.77475
	0.103	0.777
	0.1031	0.77925
	0.1032	0.78075
	0.1033	0.783
	0.1034	0.7845
	0.1035	0.786
	0.1036	0.7875
	0.1037	0.789
	0.1038	0.78975
	0.1039	0.7905
	0.104	0.79125
	0.1041	0.792
	0.1042	0.792
	0.1043	0.792
	0.1044	0.792
	0.1045	0.79125
	0.1046	0.79125
	0.1047	0.7905
	0.1048	0.78975
	0.1049	0.78825
	0.105	0.7875
	0.1051	0.786
	0.1052	0.7845
	0.1053	0.783
	0.1054	0.78075
	0.1055	0.7785
	0.1056	0.77625
	0.1057	0.774
	0.1058	0.77175
	0.1059	0.7695
	0.106	0.7665
	0.1061	0.76425
	0.1062	0.76125
	0.1063	0.759
	0.1064	0.756
	0.1065	0.753
	0.1066	0.75
	0.1067	0.747
	0.1068	0.744
	0.1069	0.741
	0.107	0.738
	0.1071	0.735
	0.1072	0.73275
	0.1073	0.72975
	0.1074	0.72675
	0.1075	0.7245
	0.1076	0.7215
	0.1077	0.71925
	0.1078	0.717
	0.1079	0.71475
	0.108	0.7125
	0.1081	0.711
	0.1082	0.70875
	0.1083	0.70725
	0.1084	0.70575
	0.1085	0.70425
	0.1086	0.7035
	0.1087	0.70275
	0.1088	0.702
	0.1089	0.70125
	0.109	0.7005
	0.1091	0.7005
	0.1092	0.7005
	0.1093	0.7005
	0.1094	0.70125
	0.1095	0.702
	0.1096	0.70275
	0.1097	0.7035
	0.1098	0.705
	0.1099	0.70575
	0.11	0.70725
	0.1101	0.7095
	0.1102	0.711
	0.1103	0.71325
	0.1104	0.7155
	0.1105	0.71775
	0.1106	0.72
	0.1107	0.72225
	0.1108	0.72525
	0.1109	0.7275
	0.111	0.7305
	0.1111	0.7335
	0.1112	0.7365
	0.1113	0.7395
	0.1114	0.7425
	0.1115	0.74625
	0.1116	0.74925
	0.1117	0.75225
	0.1118	0.75525
	0.1119	0.759
	0.112	0.762
	0.1121	0.765
	0.1122	0.768
	0.1123	0.77175
	0.1124	0.77475
	0.1125	0.77775
	0.1126	0.78
	0.1127	0.783
	0.1128	0.786
	0.1129	0.78825
	0.113	0.79125
	0.1131	0.7935
	0.1132	0.79575
	0.1133	0.798
	0.1134	0.7995
	0.1135	0.80175
	0.1136	0.80325
	0.1137	0.80475
	0.1138	0.80625
	0.1139	0.80775
	0.114	0.8085
	0.1141	0.80925
	0.1142	0.81
	0.1143	0.81075
	0.1144	0.81075
	0.1145	0.81075
	0.1146	0.81075
	0.1147	0.81075
	0.1148	0.81075
	0.1149	0.81
	0.115	0.80925
	0.1151	0.8085
	0.1152	0.807
	0.1153	0.80625
	0.1154	0.80475
	0.1155	0.80325
	0.1156	0.80175
	0.1157	0.7995
	0.1158	0.798
	0.1159	0.79575
	0.116	0.7935
	0.1161	0.79125
	0.1162	0.789
	0.1163	0.78675
	0.1164	0.7845
	0.1165	0.7815
	0.1166	0.77925
	0.1167	0.777
	0.1168	0.774
	0.1169	0.77175
	0.117	0.7695
	0.1171	0.7665
	0.1172	0.76425
	0.1173	0.762
	0.1174	0.75975
	0.1175	0.7575
	0.1176	0.75525
	0.1177	0.753
	0.1178	0.75075
	0.1179	0.74925
	0.118	0.74775
	0.1181	0.74625
	0.1182	0.74475
	0.1183	0.74325
	0.1184	0.7425
	0.1185	0.741
	0.1186	0.74025
	0.1187	0.74025
	0.1188	0.7395
	0.1189	0.7395
	0.119	0.7395
	0.1191	0.7395
	0.1192	0.74025
	0.1193	0.741
	0.1194	0.74175
	0.1195	0.7425
	0.1196	0.74325
	0.1197	0.74475
	0.1198	0.74625
	0.1199	0.74775
	0.12	0.75
	0.1201	0.7515
	0.1202	0.75375
	0.1203	0.756
	0.1204	0.75825
	0.1205	0.7605
	0.1206	0.76275
	0.1207	0.76575
	0.1208	0.768
	0.1209	0.771
	0.121	0.774
	0.1211	0.777
	0.1212	0.77925
	0.1213	0.78225
	0.1214	0.78525
	0.1215	0.78825
	0.1216	0.7905
	0.1217	0.7935
	0.1218	0.7965
	0.1219	0.79875
	0.122	0.80175
	0.1221	0.804
	0.1222	0.80625
	0.1223	0.8085
	0.1224	0.81075
	0.1225	0.813
	0.1226	0.81525
	0.1227	0.8175
	0.1228	0.81975
	0.1229	0.82125
	0.123	0.82275
	0.1231	0.82425
	0.1232	0.82575
	0.1233	0.82725
	0.1234	0.828
	0.1235	0.8295
	0.1236	0.83025
	0.1237	0.831
	0.1238	0.831
	0.1239	0.83175
	0.124	0.83175
	0.1241	0.8325
	0.1242	0.8325
	0.1243	0.8325
	0.1244	0.83175
	0.1245	0.83175
	0.1246	0.831
	0.1247	0.83025
	0.1248	0.8295
	0.1249	0.82875
	0.125	0.828
	0.1251	0.8265
	0.1252	0.825
	0.1253	0.82425
	0.1254	0.822
	0.1255	0.8205
	0.1256	0.819
	0.1257	0.8175
	0.1258	0.81525
	0.1259	0.813
	0.126	0.81075
	0.1261	0.8085
	0.1262	0.80625
	0.1263	0.804
	0.1264	0.80175
	0.1265	0.7995
	0.1266	0.79725
	0.1267	0.79425
	0.1268	0.792
	0.1269	0.78975
	0.127	0.78675
	0.1271	0.7845
	0.1272	0.78225
	0.1273	0.78
	0.1274	0.777
	0.1275	0.77475
	0.1276	0.7725
	0.1277	0.77025
	0.1278	0.76875
	0.1279	0.7665
	0.128	0.76425
	0.1281	0.76275
	0.1282	0.76125
	0.1283	0.75975
	0.1284	0.75825
	0.1285	0.75675
	0.1286	0.756
	0.1287	0.75525
	0.1288	0.7545
	0.1289	0.75375
	0.129	0.753
	0.1291	0.753
	0.1292	0.753
	0.1293	0.753
	0.1294	0.753
	0.1295	0.75375
	0.1296	0.7545
	0.1297	0.75525
	0.1298	0.756
	0.1299	0.7575
	0.13	0.75825
	0.1301	0.75975
	0.1302	0.762
	0.1303	0.7635
	0.1304	0.765
	0.1305	0.76725
	0.1306	0.7695
	0.1307	0.77175
	0.1308	0.774
	0.1309	0.777
	0.131	0.77925
	0.1311	0.78225
	0.1312	0.7845
	0.1313	0.7875
	0.1314	0.7905
	0.1315	0.7935
	0.1316	0.7965
	0.1317	0.79875
	0.1318	0.80175
	0.1319	0.80475
	0.132	0.80775
	0.1321	0.81075
	0.1322	0.81375
	0.1323	0.81675
	0.1324	0.819
	0.1325	0.822
	0.1326	0.82425
	0.1327	0.82725
	0.1328	0.8295
	0.1329	0.83175
	0.133	0.834
	0.1331	0.8355
	0.1332	0.83775
	0.1333	0.83925
	0.1334	0.84075
	0.1335	0.84225
	0.1336	0.84375
	0.1337	0.84525
	0.1338	0.846
	0.1339	0.84675
	0.134	0.8475
	0.1341	0.8475
	0.1342	0.84825
	0.1343	0.84825
	0.1344	0.84825
	0.1345	0.8475
	0.1346	0.8475
	0.1347	0.84675
	0.1348	0.846
	0.1349	0.84525
	0.135	0.84375
	0.1351	0.84225
	0.1352	0.84075
	0.1353	0.83925
	0.1354	0.83775
	0.1355	0.8355
	0.1356	0.83325
	0.1357	0.831
	0.1358	0.82875
	0.1359	0.8265
	0.136	0.82425
	0.1361	0.82125
	0.1362	0.81825
	0.1363	0.816
	0.1364	0.813
	0.1365	0.81
	0.1366	0.807
	0.1367	0.804
	0.1368	0.801
	0.1369	0.798
	0.137	0.795
	0.1371	0.79275
	0.1372	0.78975
	0.1373	0.78675
	0.1374	0.78375
	0.1375	0.78075
	0.1376	0.7785
	0.1377	0.77625
	0.1378	0.77325
	0.1379	0.771
	0.138	0.76875
	0.1381	0.7665
	0.1382	0.765
	0.1383	0.76275
	0.1384	0.76125
	0.1385	0.75975
	0.1386	0.75825
	0.1387	0.75675
	0.1388	0.756
	0.1389	0.75525
	0.139	0.7545
	0.1391	0.75375
	0.1392	0.753
	0.1393	0.753
	0.1394	0.753
	0.1395	0.753
	0.1396	0.75375
	0.1397	0.75375
	0.1398	0.7545
	0.1399	0.75525
	0.14	0.75675
	0.1401	0.7575
	0.1402	0.759
	0.1403	0.7605
	0.1404	0.762
	0.1405	0.7635
	0.1406	0.76575
	0.1407	0.76725
	0.1408	0.7695
	0.1409	0.77175
	0.141	0.774
	0.1411	0.77625
	0.1412	0.7785
	0.1413	0.7815
	0.1414	0.78375
	0.1415	0.786
	0.1416	0.789
	0.1417	0.79125
	0.1418	0.79425
	0.1419	0.7965
	0.142	0.7995
	0.1421	0.80175
	0.1422	0.80475
	0.1423	0.807
	0.1424	0.80925
	0.1425	0.81225
	0.1426	0.8145
	0.1427	0.81675
	0.1428	0.819
	0.1429	0.8205
	0.143	0.82275
	0.1431	0.82425
	0.1432	0.8265
	0.1433	0.828
	0.1434	0.8295
	0.1435	0.831
	0.1436	0.83175
	0.1437	0.83325
	0.1438	0.834
	0.1439	0.83475
	0.144	0.8355
	0.1441	0.8355
	0.1442	0.83625
	0.1443	0.83625
	0.1444	0.83625
	0.1445	0.8355
	0.1446	0.8355
	0.1447	0.83475
	0.1448	0.834
	0.1449	0.83325
	0.145	0.83175
	0.1451	0.831
	0.1452	0.8295
	0.1453	0.828
	0.1454	0.82575
	0.1455	0.82425
	0.1456	0.822
	0.1457	0.8205
	0.1458	0.81825
	0.1459	0.816
	0.146	0.81375
	0.1461	0.81075
	0.1462	0.8085
	0.1463	0.8055
	0.1464	0.80325
	0.1465	0.80025
	0.1466	0.79725
	0.1467	0.795
	0.1468	0.792
	0.1469	0.789
	0.147	0.786
	0.1471	0.78375
	0.1472	0.78075
	0.1473	0.77775
	0.1474	0.7755
	0.1475	0.7725
	0.1476	0.77025
	0.1477	0.76725
	0.1478	0.765
	0.1479	0.76275
	0.148	0.7605
	0.1481	0.75825
	0.1482	0.756
	0.1483	0.7545
	0.1484	0.753
	0.1485	0.7515
	0.1486	0.75
	0.1487	0.7485
	0.1488	0.74775
	0.1489	0.74625
	0.149	0.7455
	0.1491	0.74475
	0.1492	0.74475
	0.1493	0.744
	0.1494	0.744
	0.1495	0.744
	0.1496	0.74475
	0.1497	0.74475
	0.1498	0.7455
	0.1499	0.74625
	0.15	0.747
	0.1501	0.7485
	0.1502	0.75
	0.1503	0.75075
	0.1504	0.753
	0.1505	0.7545
	0.1506	0.756
	0.1507	0.75825
	0.1508	0.7605
	0.1509	0.76275
	0.151	0.765
	0.1511	0.76725
	0.1512	0.77025
	0.1513	0.7725
	0.1514	0.7755
	0.1515	0.77775
	0.1516	0.78075
	0.1517	0.78375
	0.1518	0.78675
	0.1519	0.78975
	0.152	0.792
	0.1521	0.795
	0.1522	0.798
	0.1523	0.801
	0.1524	0.804
	0.1525	0.80625
	0.1526	0.80925
	0.1527	0.8115
	0.1528	0.8145
	0.1529	0.81675
	0.153	0.819
	0.1531	0.82125
	0.1532	0.8235
	0.1533	0.825
	0.1534	0.82725
	0.1535	0.82875
	0.1536	0.83025
	0.1537	0.83175
	0.1538	0.8325
	0.1539	0.834
	0.154	0.83475
	0.1541	0.83475
	0.1542	0.8355
	0.1543	0.8355
	0.1544	0.8355
	0.1545	0.8355
	0.1546	0.8355
	0.1547	0.83475
	0.1548	0.834
	0.1549	0.83325
	0.155	0.8325
	0.1551	0.831
	0.1552	0.8295
	0.1553	0.828
	0.1554	0.8265
	0.1555	0.825
	0.1556	0.82275
	0.1557	0.8205
	0.1558	0.81825
	0.1559	0.816
	0.156	0.813
	0.1561	0.81075
	0.1562	0.80775
	0.1563	0.8055
	0.1564	0.8025
	0.1565	0.7995
	0.1566	0.7965
	0.1567	0.7935
	0.1568	0.79125
	0.1569	0.78825
	0.157	0.78525
	0.1571	0.78225
	0.1572	0.77925
	0.1573	0.77625
	0.1574	0.774
	0.1575	0.771
	0.1576	0.76875
	0.1577	0.76575
	0.1578	0.7635
	0.1579	0.76125
	0.158	0.759
	0.1581	0.75675
	0.1582	0.7545
	0.1583	0.753
	0.1584	0.7515
	0.1585	0.75
	0.1586	0.7485
	0.1587	0.747
	0.1588	0.74625
	0.1589	0.7455
	0.159	0.74475
	0.1591	0.74475
	0.1592	0.744
	0.1593	0.744
	0.1594	0.744
	0.1595	0.744
	0.1596	0.74475
	0.1597	0.7455
	0.1598	0.74625
	0.1599	0.747
	0.16	0.74775
	0.1601	0.74925
	0.1602	0.75075
	0.1603	0.75225
	0.1604	0.75375
	0.1605	0.756
	0.1606	0.7575
	0.1607	0.75975
	0.1608	0.762
	0.1609	0.76425
	0.161	0.7665
	0.1611	0.7695
	0.1612	0.77175
	0.1613	0.77475
	0.1614	0.777
	0.1615	0.78
	0.1616	0.783
	0.1617	0.786
	0.1618	0.78825
	0.1619	0.79125
	0.162	0.79425
	0.1621	0.79725
	0.1622	0.80025
	0.1623	0.80325
	0.1624	0.80625
	0.1625	0.80925
	0.1626	0.8115
	0.1627	0.8145
	0.1628	0.81675
	0.1629	0.81975
	0.163	0.822
	0.1631	0.825
	0.1632	0.82725
	0.1633	0.8295
	0.1634	0.831
	0.1635	0.83325
	0.1636	0.8355
	0.1637	0.837
	0.1638	0.8385
	0.1639	0.84
	0.164	0.8415
	0.1641	0.84225
	0.1642	0.84375
	0.1643	0.8445
	0.1644	0.84525
	0.1645	0.84525
	0.1646	0.846
	0.1647	0.846
	0.1648	0.846
	0.1649	0.846
	0.165	0.846
	0.1651	0.84525
	0.1652	0.8445
	0.1653	0.84375
	0.1654	0.843
	0.1655	0.8415
	0.1656	0.84075
	0.1657	0.83925
	0.1658	0.83775
	0.1659	0.83625
	0.166	0.834
	0.1661	0.8325
	0.1662	0.83025
	0.1663	0.828
	0.1664	0.82575
	0.1665	0.8235
	0.1666	0.82125
	0.1667	0.819
	0.1668	0.81675
	0.1669	0.81375
	0.167	0.8115
	0.1671	0.80925
	0.1672	0.80625
	0.1673	0.804
	0.1674	0.801
	0.1675	0.79875
	0.1676	0.7965
	0.1677	0.7935
	0.1678	0.79125
	0.1679	0.789
	0.168	0.78675
	0.1681	0.7845
	0.1682	0.783
	0.1683	0.78075
	0.1684	0.77925
	0.1685	0.777
	0.1686	0.7755
	0.1687	0.774
	0.1688	0.77325
	0.1689	0.77175
	0.169	0.771
	0.1691	0.77025
	0.1692	0.7695
	0.1693	0.7695
	0.1694	0.76875
	0.1695	0.76875
	0.1696	0.7695
	0.1697	0.7695
	0.1698	0.77025
	0.1699	0.771
	0.17	0.77175
	0.1701	0.7725
	0.1702	0.774
	0.1703	0.7755
	0.1704	0.777
	0.1705	0.7785
	0.1706	0.78075
	0.1707	0.783
	0.1708	0.78525
	0.1709	0.7875
	0.171	0.78975
	0.1711	0.792
	0.1712	0.795
	0.1713	0.79725
	0.1714	0.80025
	0.1715	0.80325
	0.1716	0.80625
	0.1717	0.80925
	0.1718	0.81225
	0.1719	0.81525
	0.172	0.81825
	0.1721	0.82125
	0.1722	0.82425
	0.1723	0.8265
	0.1724	0.8295
	0.1725	0.8325
	0.1726	0.83475
	0.1727	0.83775
	0.1728	0.84
	0.1729	0.84225
	0.173	0.8445
	0.1731	0.84675
	0.1732	0.849
	0.1733	0.8505
	0.1734	0.85275
	0.1735	0.85425
	0.1736	0.85575
	0.1737	0.8565
	0.1738	0.858
	0.1739	0.85875
	0.174	0.8595
	0.1741	0.8595
	0.1742	0.86025
	0.1743	0.86025
	0.1744	0.86025
	0.1745	0.86025
	0.1746	0.86025
	0.1747	0.8595
	0.1748	0.85875
	0.1749	0.858
	0.175	0.85725
	0.1751	0.85575
	0.1752	0.85425
	0.1753	0.85275
	0.1754	0.85125
	0.1755	0.84975
	0.1756	0.84825
	0.1757	0.846
	0.1758	0.8445
	0.1759	0.84225
	0.176	0.84
	0.1761	0.83775
	0.1762	0.8355
	0.1763	0.8325
	0.1764	0.83025
	0.1765	0.828
	0.1766	0.825
	0.1767	0.82275
	0.1768	0.81975
	0.1769	0.81675
	0.177	0.8145
	0.1771	0.8115
	0.1772	0.80925
	0.1773	0.807
	0.1774	0.804
	0.1775	0.80175
	0.1776	0.79875
	0.1777	0.7965
	0.1778	0.79425
	0.1779	0.792
	0.178	0.78975
	0.1781	0.78825
	0.1782	0.786
	0.1783	0.7845
	0.1784	0.78225
	0.1785	0.78075
	0.1786	0.77925
	0.1787	0.7785
	0.1788	0.777
	0.1789	0.77625
	0.179	0.7755
	0.1791	0.77475
	0.1792	0.774
	0.1793	0.774
	0.1794	0.77325
	0.1795	0.774
	0.1796	0.774
	0.1797	0.774
	0.1798	0.77475
	0.1799	0.7755
	0.18	0.77625
	0.1801	0.77775
	0.1802	0.7785
	0.1803	0.78
	0.1804	0.7815
	0.1805	0.783
	0.1806	0.78525
	0.1807	0.7875
	0.1808	0.789
	0.1809	0.79125
	0.181	0.7935
	0.1811	0.7965
	0.1812	0.79875
	0.1813	0.801
	0.1814	0.804
	0.1815	0.80625
	0.1816	0.80925
	0.1817	0.81225
	0.1818	0.81525
	0.1819	0.8175
	0.182	0.8205
	0.1821	0.8235
	0.1822	0.8265
	0.1823	0.8295
	0.1824	0.83175
	0.1825	0.83475
	0.1826	0.83775
	0.1827	0.84
	0.1828	0.84225
	0.1829	0.84525
	0.183	0.8475
	0.1831	0.84975
	0.1832	0.852
	0.1833	0.8535
	0.1834	0.85575
	0.1835	0.85725
	0.1836	0.85875
	0.1837	0.86025
	0.1838	0.86175
	0.1839	0.86325
	0.184	0.864
	0.1841	0.86475
	0.1842	0.8655
	0.1843	0.86625
	0.1844	0.867
	0.1845	0.867
	0.1846	0.867
	0.1847	0.867
	0.1848	0.867
	0.1849	0.86625
	0.185	0.86625
	0.1851	0.8655
	0.1852	0.86475
	0.1853	0.864
	0.1854	0.8625
	0.1855	0.86175
	0.1856	0.86025
	0.1857	0.85875
	0.1858	0.85725
	0.1859	0.85575
	0.186	0.85425
	0.1861	0.852
	0.1862	0.8505
	0.1863	0.84825
	0.1864	0.84675
	0.1865	0.8445
	0.1866	0.843
	0.1867	0.84075
	0.1868	0.8385
	0.1869	0.83625
	0.187	0.83475
	0.1871	0.8325
	0.1872	0.83025
	0.1873	0.82875
	0.1874	0.8265
	0.1875	0.825
	0.1876	0.82275
	0.1877	0.82125
	0.1878	0.81975
	0.1879	0.81825
	0.188	0.81675
	0.1881	0.81525
	0.1882	0.81375
	0.1883	0.813
	0.1884	0.8115
	0.1885	0.81075
	0.1886	0.81
	0.1887	0.80925
	0.1888	0.8085
	0.1889	0.80775
	0.189	0.80775
	0.1891	0.80775
	0.1892	0.807
	0.1893	0.807
	0.1894	0.80775
	0.1895	0.80775
	0.1896	0.80775
	0.1897	0.8085
	0.1898	0.80925
	0.1899	0.81
	0.19	0.81075
	0.1901	0.8115
	0.1902	0.813
	0.1903	0.81375
	0.1904	0.81525
	0.1905	0.81675
	0.1906	0.8175
	0.1907	0.819
	0.1908	0.8205
	0.1909	0.822
	0.191	0.82425
	0.1911	0.82575
	0.1912	0.82725
	0.1913	0.82875
	0.1914	0.831
	0.1915	0.8325
	0.1916	0.834
	0.1917	0.83625
	0.1918	0.83775
	0.1919	0.83925
	0.192	0.8415
	0.1921	0.843
	0.1922	0.8445
	0.1923	0.846
	0.1924	0.8475
	0.1925	0.849
	0.1926	0.8505
	0.1927	0.85125
	0.1928	0.85275
	0.1929	0.8535
	0.193	0.855
	0.1931	0.85575
	0.1932	0.8565
	0.1933	0.8565
	0.1934	0.85725
	0.1935	0.85725
	0.1936	0.85725
	0.1937	0.85725
	0.1938	0.85725
	0.1939	0.85725
	0.194	0.8565
	0.1941	0.85575
	0.1942	0.855
	0.1943	0.85425
	0.1944	0.85275
	0.1945	0.85125
	0.1946	0.84975
	0.1947	0.84825
	0.1948	0.84675
	0.1949	0.8445
	0.195	0.84225
	0.1951	0.84
	0.1952	0.837
	0.1953	0.83475
	0.1954	0.83175
	0.1955	0.82875
	0.1956	0.82575
	0.1957	0.82275
	0.1958	0.81975
	0.1959	0.816
	0.196	0.813
	0.1961	0.80925
	0.1962	0.8055
	0.1963	0.80175
	0.1964	0.798
	0.1965	0.79425
	0.1966	0.7905
	0.1967	0.78675
	0.1968	0.783
	0.1969	0.77925
	0.197	0.7755
	0.1971	0.77175
	0.1972	0.768
	0.1973	0.76425
	0.1974	0.7605
	0.1975	0.7575
	0.1976	0.75375
	0.1977	0.75
	0.1978	0.747
	0.1979	0.744
	0.198	0.741
	0.1981	0.738
	0.1982	0.735
	0.1983	0.732
	0.1984	0.72975
	0.1985	0.7275
	0.1986	0.72525
	0.1987	0.723
	0.1988	0.7215
	0.1989	0.71925
	0.199	0.71775
	0.1991	0.71625
	0.1992	0.7155
	0.1993	0.714
	0.1994	0.71325
	0.1995	0.7125
	0.1996	0.71175
	0.1997	0.71175
	0.1998	0.711
[truncated: 97,791 more rows]

## Sheet: Fig. 3b
Time (h)	Cumulative release (%)															Mean	SEM	Mean	SEM	Mean	SEM	Mean	SEM	Mean	SEM	Mean	SEM
	0			0.33			0.42			0.53			0.65			0		0.33		0.42		0.53		0.65		0
0	0	0	0	0	0	0	0	0	0	0	0	0	0	0	0	0	0	0	0	0	0	0	0	0	0	0	0
0.5	87	87	90	21.8	22.1	22.5	15.3	15.9	14.2	8.8	9.5	9.1	5.4	4.8	5.6	88	1.73205	22.1333	0.35119	15.1333	0.86217	9.13333	0.35119	5.26667	0.41633	88	1.73205
1	95	97	95	40.2	41.8	40.9	30.5	28.9	31.2	17.2	16.9	18.3	10.1	10.9	11.1	95.6667	1.1547	40.9667	0.80208	30.2	1.17898	17.4667	0.73711	10.7	0.52915	95.6667	1.1547
1.5	98	99	98	60.5	61.2	60.7	41.2	40.9	39.5	27.2	27.5	26.9	15.6	14.8	15.1	98.3333	0.57735	60.8	0.36056	40.5333	0.90738	27.2	0.3	15.1667	0.40415	98.3333	0.57735
2	98	97	99	75	77	74	50	49	48	35	36	38	23.1	22.9	21.8	98	1	75.3333	1.52753	49	1	36.3333	1.52753	22.6	0.7	98	1
4	97	98	99	85	87	86	65	68	67	50	53	52	44.4	45.5	45.1	98	1	86	1	66.6667	1.52753	51.6667	1.52753	45	0.55678	98	1
6	99	97.8	98	96	93	91	84	85	87	71	72	69	65.1	64.2	65.8	98.2667	0.64291	93.3333	2.51661	85.3333	1.52753	70.6667	1.52753	65.0333	0.80208	98.2667	0.64291
12	99	98	99	98	97	95	90	93	92	89	87	86	85.1	85.2	84.8	98.6667	0.57735	96.6667	1.52753	91.6667	1.52753	87.3333	1.52753	85.0333	0.20817	98.6667	0.57735
18	98	99	99	97	95	97	95	97	98	99	98	97	95.2	96.5	92.1	98.6667	0.57735	96.3333	1.1547	96.6667	1.52753	98.33	1	94.6	2.26053	98.6667	0.57735
24	98.9	99	99	98	98	97	98	98	99	99	98	97	98.2	99.5	97.8	98.9667	0.05774	97.6667	0.57735	98.3333	0.57735	98	1	98.5	0.88882	98.9667	0.05774

## Sheet: Fig. 3c
Time (h)	Cumulative release (%)															Mean	SEM	Mean	SEM	Mean	SEM	Mean	SEM	Mean	SEM
	0			0.2			0.4			0.6			0.8			0		0.2		0.4		0.6		0.8
0	0	0	0	0	0	0	0	0	0	0	0	0	0	0	0	0	0	0	0	0	0	0	0	0	0
0.5	8.8	9.5	9.1	6	5	6	4	3	4	1	3	2	5	6	7	9.13333	0.35119	5.66667	0.57735	3.66667	0.57735	2	1	6	1
1	17.2	16.9	18.3	15	12	14	8	7	9	5	6	5	10	11	11	17.4667	0.73711	13.6667	1.52753	8	1	5.33333	0.57735	10.6667	0.57735
1.5	27.2	27.5	26.9	22	22	23	10	11	12	7	8	8	15	14	15	27.2	0.3	22.3333	0.57735	11	1	7.66667	0.57735	14.6667	0.57735
2	35	36	38	30	29	32	19	20	22	11	13	10	25	24	26	36.3333	1.52753	30.3333	1.52753	20.3333	1.52753	11.3333	1.52753	25	1
4	50	53	52	41	38	42	27	29	31	16	15	18	35	33	32	51.6667	1.52753	40.3333	2.08167	29	2	16.3333	1.52753	33.3333	1.52753
6	71	72	69	49	50	51	33	35	36	24	22	23	48	47	49	70.6667	1.52753	50	1	34.6667	1.52753	23	1	48	1
12	89	87	86	75	76	73	66	65	63	58	52	56	70	72	74	87.3333	1.52753	74.6667	1.52753	64.6667	1.52753	55.3333	3.05505	72	2
18	99	99	97	95	92	93	85	84	86	75	74	76	93	90	95	98.3333	1.1547	93.3333	1.52753	85	1	75	1	92.6667	2.51661
24	99	98	97	99	98	97	95	98	96	85	88	86	98	95	94	98	1	98	1	96.3333	1.52753	86.3333	1.52753	95.6667	2.08167

## Sheet: Fig. 3d
Time (h)	Cumulative release (%)												Mean	SEM	Mean	SEM	Mean	SEM	Mean	SEM
	Gel			cGel			cGel-cHA			mn-STESS			Gel		cGel		cGel-cHA		mn-STESS
0	0	0	0	0	0	0	0	0	0	0	0	0	0	0	0	0	0	0	0	0
0.5	87	87	90	8.8	9.5	9.1	4	3	4	5	6	5	88	1.73205	9.13333	0.35119	3.66667	0.57735	5.33333	0.57735
1	95	97	95	17.2	16.9	18.3	8	7	9	9	8	10	95.6667	1.1547	17.4667	0.73711	8	1	9	1
1.5	98	99	98	27.2	27.5	26.9	10	11	12	13	12	15	98.3333	0.57735	27.2	0.3	11	1	13.3333	1.52753
2	98	97	99	35	36	38	19	20	22	20	21	22	98	1	36.3333	1.52753	20.3333	1.52753	21	1
4	97	98	99	50	53	52	27	29	31	30	29	31	98	1	51.6667	1.52753	29	2	30	1
6	99	97.8	98	71	72	69	33	35	36	38	35	36	98.2667	0.64291	70.6667	1.52753	34.6667	1.52753	36.3333	1.52753
12	99	98	99	89	87	86	66	65	63	66	65	68	98.6667	0.57735	87.3333	1.52753	64.6667	1.52753	66.3333	1.52753
18	98	99	99	99	98	97	85	84	86	82	84	83	98.6667	0.57735	98.33	1	85	1	83	1
24	98.9	99	99	99	98	97	95	98	96	92	96	96	98.9667	0.05774	98	1	96.3333	1.52753	94.6667	2.3094

## Sheet: Fig. 3f
Groups	EGF mass (ng)					Mean	SEM
EGF	4.40664	5.60667	5.0019	5.60667	5.0019	5.12476	0.50258
CMNP	91.7906	89.4504	88.6718	92.7674	67.1713	85.9703	10.6406
mn-STESS	428.705	386.208	422.085	388.469	432.133	411.52	22.3823

[truncated: 38 more sheets: Fig. 3g, Fig. 3h, Fig. 4c, Fig. 4d, Fig. 4f, Fig. 5c, Fig. 5d, Fig. 5f, Fig. 5g, Fig. 5i, Supplementary Fig. 3b, Supplementary Fig. 4b, Supplementary Fig. 5a, Supplementary Fig. 5b, Supplementary Fig. 6a, Supplementary Fig. 8a, Supplementary Fig. 8b, Supplementary Fig. 8c, Supplementary Fig. 8d, Supplementary Fig. 9a …]
